# Supplementary material for: Global chromatin landscapes identify candidate noncoding modifiers of cardiac rhythm
Source: J Clin Invest. 2023 Feb 1;133(3):e153635. doi: 10.1172/JCI153635 (PMC9888383; doi:10.1172/JCI153635)
Supplement: Supplemental table 1 [file jci-133-153635-s058.xlsx]

## Sheet: VCS unique
#name (cmd = mergePeaks -d given -prefix Encode_all_WT_C_G_S_compare -venn Encode_all_WT_C_G_S_compare_stats.txt WT1_WT2_shared.bed C1_C2_shared.bed G1_G2_shared.bed S1_S2_shared.bed all_tissues_union_merged_mm10_rmdups.bed)	chr	start	end	strand	Stat	Parent files	Total subpeaks	WT1_WT2_shared.bed	C1_C2_shared.bed	G1_G2_shared.bed	S1_S2_shared.bed	all_tissues_union_merged_mm10_rmdups.bed
Merged-chr14-104715825-1	chr14	104715749	104715901	+	0	C1_C2_shared.bed	1		Merged-chr14-104715824-2
Merged-chr2-76735294-1	chr2	76735215	76735374	+	0	C1_C2_shared.bed	1		Merged-chr2-76735294-2
Merged-chrX-50594714-1	chrX	50594619	50594810	+	0	C1_C2_shared.bed	1		Merged-chrX-50594708-2
Merged-chr9-3025084-1	chr9	3025008	3025161	+	0	C1_C2_shared.bed	1		Merged-chr9-3025084-2
Merged-chr13-12034895-1	chr13	12034766	12035024	+	0	C1_C2_shared.bed	1		Merged-chr13-12034895-2
Merged-chr6-56382106-1	chr6	56382030	56382182	+	0	C1_C2_shared.bed	1		Merged-chr6-56382105-2
Merged-chr2-76773583-1	chr2	76773506	76773661	+	0	C1_C2_shared.bed	1		Merged-chr2-76773583-2
Merged-chr4-48988908-1	chr4	48988784	48989032	+	0	C1_C2_shared.bed	1		Merged-chr4-48988907-2
Merged-chr7-79043180-1	chr7	79043077	79043283	+	0	C1_C2_shared.bed	1		Merged-chr7-79043170-2
Merged-chr4-106170946-1	chr4	106170768	106171125	+	0	C1_C2_shared.bed	1		Merged-chr4-106170927-2
P.S. For all tables, WT1, WT2: ATAC CM replicates, C1, C2: ATAC VCS replicates, G1, G2: ATAC AVN replicates, S1, S2: ATAC SAN replicates

## Sheet: SAN+VCS unique
#name (cmd = mergePeaks -d given -prefix Encode_all_WT_C_G_S_compare -venn Encode_all_WT_C_G_S_compare_stats.txt WT1_WT2_shared.bed C1_C2_shared.bed G1_G2_shared.bed S1_S2_shared.bed all_tissues_union_merged_mm10_rmdups.bed)	chr	start	end	strand	Stat	Parent files	Total subpeaks	WT1_WT2_shared.bed	C1_C2_shared.bed	G1_G2_shared.bed	S1_S2_shared.bed	all_tissues_union_merged_mm10_rmdups.bed
Merged-chr9-3022338-3	chr9	3022048	3022620	+	0	C1_C2_shared.bed|S1_S2_shared.bed	3		Merged-chr9-3022324-2		Merged-chr9-3022173-2,Merged-chr9-3022514-2

## Sheet: CM+AVN+VCS unique
#name (cmd = mergePeaks -d given -prefix Encode_all_WT_C_G_S_compare -venn Encode_all_WT_C_G_S_compare_stats.txt WT1_WT2_shared.bed C1_C2_shared.bed G1_G2_shared.bed S1_S2_shared.bed all_tissues_union_merged_mm10_rmdups.bed)	chr	start	end	strand	Stat	Parent files	Total subpeaks	WT1_WT2_shared.bed	C1_C2_shared.bed	G1_G2_shared.bed	S1_S2_shared.bed	all_tissues_union_merged_mm10_rmdups.bed
Merged-chr17-13661524-3	chr17	13661247	13661748	+	0	WT1_WT2_shared.bed|C1_C2_shared.bed|G1_G2_shared.bed	3	Merged-chr17-13661484-2	Merged-chr17-13661566-2	Merged-chr17-13661517-2
Merged-chr19-61308722-3	chr19	61308494	61308952	+	0	WT1_WT2_shared.bed|C1_C2_shared.bed|G1_G2_shared.bed	3	Merged-chr19-61308734-2	Merged-chr19-61308675-2	Merged-chr19-61308709-2
Merged-chr2-113952644-3	chr2	113952368	113952824	+	0	WT1_WT2_shared.bed|C1_C2_shared.bed|G1_G2_shared.bed	3	Merged-chr2-113952658-2	Merged-chr2-113952690-2	Merged-chr2-113952636-2
Merged-chr4-31566313-3	chr4	31566129	31566486	+	0	WT1_WT2_shared.bed|C1_C2_shared.bed|G1_G2_shared.bed	3	Merged-chr4-31566339-2	Merged-chr4-31566308-2	Merged-chr4-31566312-2
Merged-chr6-78116320-3	chr6	78116190	78116449	+	0	WT1_WT2_shared.bed|C1_C2_shared.bed|G1_G2_shared.bed	3	Merged-chr6-78116320-2	Merged-chr6-78116319-2	Merged-chr6-78116319-2
Merged-chrM-9812-3	chrM	9359	10179	+	0	WT1_WT2_shared.bed|C1_C2_shared.bed|G1_G2_shared.bed	3	Merged-chrM-9832-2	Merged-chrM-9767-2	Merged-chrM-9844-2
Merged-chr4-42832567-3	chr4	42832402	42832712	+	0	WT1_WT2_shared.bed|C1_C2_shared.bed|G1_G2_shared.bed	3	Merged-chr4-42832571-2	Merged-chr4-42832576-2	Merged-chr4-42832562-2
Merged-chr12-28545457-3	chr12	28545317	28545593	+	0	WT1_WT2_shared.bed|C1_C2_shared.bed|G1_G2_shared.bed	3	Merged-chr12-28545466-2	Merged-chr12-28545466-2	Merged-chr12-28545460-2
Merged-chr2-113919118-3	chr2	113918988	113919233	+	0	WT1_WT2_shared.bed|C1_C2_shared.bed|G1_G2_shared.bed	3	Merged-chr2-113919122-2	Merged-chr2-113919132-2	Merged-chr2-113919109-2
Merged-chr6-75583904-3	chr6	75583748	75584048	+	0	WT1_WT2_shared.bed|C1_C2_shared.bed|G1_G2_shared.bed	3	Merged-chr6-75583910-2	Merged-chr6-75583894-2	Merged-chr6-75583905-2
Merged-chr6-74455157-3	chr6	74455022	74455301	+	0	WT1_WT2_shared.bed|C1_C2_shared.bed|G1_G2_shared.bed	3	Merged-chr6-74455159-2	Merged-chr6-74455148-2	Merged-chr6-74455153-2
Merged-chr4-42805160-3	chr4	42805045	42805260	+	0	WT1_WT2_shared.bed|C1_C2_shared.bed|G1_G2_shared.bed	3	Merged-chr4-42805162-2	Merged-chr4-42805160-2	Merged-chr4-42805155-2
Merged-chr11-106991809-3	chr11	106991634	106991998	+	0	WT1_WT2_shared.bed|C1_C2_shared.bed|G1_G2_shared.bed	3	Merged-chr11-106991795-2	Merged-chr11-106991816-2	Merged-chr11-106991815-2
Merged-chr15-16375654-3	chr15	16375514	16375799	+	0	WT1_WT2_shared.bed|C1_C2_shared.bed|G1_G2_shared.bed	3	Merged-chr15-16375639-2	Merged-chr15-16375639-2	Merged-chr15-16375664-2

## Sheet: CM+SAN+VCS
#name (cmd = mergePeaks -d given -prefix Encode_all_WT_C_G_S_compare -venn Encode_all_WT_C_G_S_compare_stats.txt WT1_WT2_shared.bed C1_C2_shared.bed G1_G2_shared.bed S1_S2_shared.bed all_tissues_union_merged_mm10_rmdups.bed)	chr	start	end	strand	Stat	Parent files	Total subpeaks	WT1_WT2_shared.bed	C1_C2_shared.bed	G1_G2_shared.bed	S1_S2_shared.bed	all_tissues_union_merged_mm10_rmdups.bed
Merged-chr13-119597943-3	chr13	119597673	119598256	+	0	WT1_WT2_shared.bed|C1_C2_shared.bed|S1_S2_shared.bed	3	Merged-chr13-119597943-2	Merged-chr13-119597972-2		Merged-chr13-119597879-2

## Sheet: CM+AVN
#name (cmd = mergePeaks -d given -prefix Encode_all_WT_C_G_S_compare -venn Encode_all_WT_C_G_S_compare_stats.txt WT1_WT2_shared.bed C1_C2_shared.bed G1_G2_shared.bed S1_S2_shared.bed all_tissues_union_merged_mm10_rmdups.bed)	chr	start	end	strand	Stat	Parent files	Total subpeaks	WT1_WT2_shared.bed	C1_C2_shared.bed	G1_G2_shared.bed	S1_S2_shared.bed	all_tissues_union_merged_mm10_rmdups.bed
Merged-chr1-183146493-2	chr1	183146347	183146637	+	0	WT1_WT2_shared.bed|G1_G2_shared.bed	2	Merged-chr1-183146488-2		Merged-chr1-183146493-2
Merged-chr6-55221056-2	chr6	55220943	55221170	+	0	WT1_WT2_shared.bed|G1_G2_shared.bed	2	Merged-chr6-55221061-2		Merged-chr6-55221041-2
Merged-chr17-44169856-2	chr17	44169737	44169988	+	0	WT1_WT2_shared.bed|G1_G2_shared.bed	2	Merged-chr17-44169855-2		Merged-chr17-44169838-2
Merged-chr8-128295024-2	chr8	128294944	128295104	+	0	WT1_WT2_shared.bed|G1_G2_shared.bed	2	Merged-chr8-128295026-2		Merged-chr8-128295021-2
Merged-chr1-183168030-2	chr1	183167910	183168154	+	0	WT1_WT2_shared.bed|G1_G2_shared.bed	2	Merged-chr1-183168028-2		Merged-chr1-183168036-2
Merged-chr11-102640505-2	chr11	102640357	102640637	+	0	WT1_WT2_shared.bed|G1_G2_shared.bed	2	Merged-chr11-102640519-2		Merged-chr11-102640482-2

## Sheet: CM+SAN+AVN
#name (cmd = mergePeaks -d given -prefix Encode_all_WT_C_G_S_compare -venn Encode_all_WT_C_G_S_compare_stats.txt WT1_WT2_shared.bed C1_C2_shared.bed G1_G2_shared.bed S1_S2_shared.bed all_tissues_union_merged_mm10_rmdups.bed)	chr	start	end	strand	Stat	Parent files	Total subpeaks	WT1_WT2_shared.bed	C1_C2_shared.bed	G1_G2_shared.bed	S1_S2_shared.bed	all_tissues_union_merged_mm10_rmdups.bed
Merged-chr4-31469981-3	chr4	31469808	31470146	+	0	WT1_WT2_shared.bed|G1_G2_shared.bed|S1_S2_shared.bed	3	Merged-chr4-31470010-2		Merged-chr4-31469974-2	Merged-chr4-31469982-2
Merged-chrY-90805180-3	chrY	90804427	90806181	+	0	WT1_WT2_shared.bed|G1_G2_shared.bed|S1_S2_shared.bed	3	Merged-chrY-90805115-2		Merged-chrY-90805134-2	Merged-chrY-90805367-3

## Sheet: CM+SAN
#name (cmd = mergePeaks -d given -prefix Encode_all_WT_C_G_S_compare -venn Encode_all_WT_C_G_S_compare_stats.txt WT1_WT2_shared.bed C1_C2_shared.bed G1_G2_shared.bed S1_S2_shared.bed all_tissues_union_merged_mm10_rmdups.bed)	chr	start	end	strand	Stat	Parent files	Total subpeaks	WT1_WT2_shared.bed	C1_C2_shared.bed	G1_G2_shared.bed	S1_S2_shared.bed	all_tissues_union_merged_mm10_rmdups.bed
Merged-chr13-119602069-2	chr13	119601944	119602190	+	0	WT1_WT2_shared.bed|S1_S2_shared.bed	2	Merged-chr13-119602082-2			Merged-chr13-119602084-2
Merged-chrX-75750570-2	chrX	75750443	75750691	+	0	WT1_WT2_shared.bed|S1_S2_shared.bed	2	Merged-chrX-75750569-2			Merged-chrX-75750566-2
Merged-chr13-59996974-2	chr13	59996815	59997144	+	0	WT1_WT2_shared.bed|S1_S2_shared.bed	2	Merged-chr13-59996988-2			Merged-chr13-59996972-2
Merged-chr17-15041368-2	chr17	15041185	15041545	+	0	WT1_WT2_shared.bed|S1_S2_shared.bed	2	Merged-chr17-15041416-2			Merged-chr17-15041416-2
Merged-chr3-88431406-2	chr3	88431287	88431520	+	0	WT1_WT2_shared.bed|S1_S2_shared.bed	2	Merged-chr3-88431387-2			Merged-chr3-88431411-2

## Sheet: AVN+VCS unique
#name (cmd = mergePeaks -d given -prefix Encode_all_WT_C_G_S_compare -venn Encode_all_WT_C_G_S_compare_stats.txt WT1_WT2_shared.bed C1_C2_shared.bed G1_G2_shared.bed S1_S2_shared.bed all_tissues_union_merged_mm10_rmdups.bed)	chr	start	end	strand	Stat	Parent files	Total subpeaks	WT1_WT2_shared.bed	C1_C2_shared.bed	G1_G2_shared.bed	S1_S2_shared.bed	all_tissues_union_merged_mm10_rmdups.bed
Merged-chr9-3000995-2	chr9	3000917	3001072	+	0	C1_C2_shared.bed|G1_G2_shared.bed	2		Merged-chr9-3000994-2	Merged-chr9-3000995-2
Merged-chr4-147102278-2	chr4	147101969	147102526	+	0	C1_C2_shared.bed|G1_G2_shared.bed	2		Merged-chr4-147102296-2	Merged-chr4-147102242-2
Merged-chr4-147125065-2	chr4	147124791	147125297	+	0	C1_C2_shared.bed|G1_G2_shared.bed	2		Merged-chr4-147125056-2	Merged-chr4-147125023-2

## Sheet: SAN+AVN+VCS unique
#name (cmd = mergePeaks -d given -prefix Encode_all_WT_C_G_S_compare -venn Encode_all_WT_C_G_S_compare_stats.txt WT1_WT2_shared.bed C1_C2_shared.bed G1_G2_shared.bed S1_S2_shared.bed all_tissues_union_merged_mm10_rmdups.bed)	chr	start	end	strand	Stat	Parent files	Total subpeaks	WT1_WT2_shared.bed	C1_C2_shared.bed	G1_G2_shared.bed	S1_S2_shared.bed	all_tissues_union_merged_mm10_rmdups.bed
Merged-chr9-3002982-3	chr9	3002904	3003059	+	0	C1_C2_shared.bed|G1_G2_shared.bed|S1_S2_shared.bed	3		Merged-chr9-3002983-2	Merged-chr9-3002981-2	Merged-chr9-3002982-2
Merged-chrY-90799440-3	chrY	90799061	90799957	+	0	C1_C2_shared.bed|G1_G2_shared.bed|S1_S2_shared.bed	3		Merged-chrY-90799352-2	Merged-chrY-90799492-2	Merged-chrY-90799441-2
Merged-chr9-3005933-3	chr9	3005856	3006009	+	0	C1_C2_shared.bed|G1_G2_shared.bed|S1_S2_shared.bed	3		Merged-chr9-3005933-2	Merged-chr9-3005932-2	Merged-chr9-3005932-2
Merged-chr9-3029828-3	chr9	3029748	3029909	+	0	C1_C2_shared.bed|G1_G2_shared.bed|S1_S2_shared.bed	3		Merged-chr9-3029826-2	Merged-chr9-3029828-2	Merged-chr9-3029830-2

## Sheet: AVN unique
#name (cmd = mergePeaks -d given -prefix Encode_all_WT_C_G_S_compare -venn Encode_all_WT_C_G_S_compare_stats.txt WT1_WT2_shared.bed C1_C2_shared.bed G1_G2_shared.bed S1_S2_shared.bed all_tissues_union_merged_mm10_rmdups.bed)	chr	start	end	strand	Stat	Parent files	Total subpeaks	WT1_WT2_shared.bed	C1_C2_shared.bed	G1_G2_shared.bed	S1_S2_shared.bed	all_tissues_union_merged_mm10_rmdups.bed
Merged-chr1-183146955-1	chr1	183146794	183147117	+	0	G1_G2_shared.bed	1			Merged-chr1-183146914-2
Merged-chr9-55949166-1	chr9	55949078	55949254	+	0	G1_G2_shared.bed	1			Merged-chr9-55949165-2
Merged-chr3-123135598-1	chr3	123135513	123135684	+	0	G1_G2_shared.bed	1			Merged-chr3-123135598-2
Merged-chr7-130594249-1	chr7	130594050	130594449	+	0	G1_G2_shared.bed	1			Merged-chr7-130594284-2
Merged-chr9-3026728-1	chr9	3026629	3026828	+	0	G1_G2_shared.bed	1			Merged-chr9-3026728-2
Merged-chr5-80328092-1	chr5	80328012	80328172	+	0	G1_G2_shared.bed	1			Merged-chr5-80328091-2
Merged-chr16-86820877-1	chr16	86820776	86820979	+	0	G1_G2_shared.bed	1			Merged-chr16-86820867-2
Merged-chr1-127745287-1	chr1	127745209	127745366	+	0	G1_G2_shared.bed	1			Merged-chr1-127745287-2
Merged-chr16-55599080-1	chr16	55598965	55599195	+	0	G1_G2_shared.bed	1			Merged-chr16-55599077-2
Merged-chr11-30248905-1	chr11	30248732	30249078	+	0	G1_G2_shared.bed	1			Merged-chr11-30248920-2
Merged-chr4-42816207-1	chr4	42815989	42816426	+	0	G1_G2_shared.bed	1			Merged-chr4-42816273-2
Merged-chr2-163378745-1	chr2	163378666	163378825	+	0	G1_G2_shared.bed	1			Merged-chr2-163378745-2

[truncated: 4 more sheets: SAN+AVN unique, SAN unique, CM unique, CM+SAN+AVN+VCS unique]
