# Supplementary material for: Global chromatin landscapes identify candidate noncoding modifiers of cardiac rhythm
Source: J Clin Invest. 2023 Feb 1;133(3):e153635. doi: 10.1172/JCI153635 (PMC9888383; doi:10.1172/JCI153635)
Supplement: Supplemental table 2 [file jci-133-153635-s059.xlsx]

## Sheet: Sheet1
Category	Term	Count	%	PValue	Genes	List Total	Pop Hits	Pop Total	Fold Enrichment	Bonferroni	Benjamini	FDR
GOTERM_BP_DIRECT	GO:1900024~regulation of substrate adhesion-dependent cell spreading	2	0.819672	0.0354123	PTK2, CORO1C	217	3	18082	55.5515	1	1	0.998158
GOTERM_BP_DIRECT	GO:0051351~positive regulation of ligase activity	2	0.819672	0.0354123	XRCC4, MID1IP1	217	3	18082	55.5515	1	1	0.998158
GOTERM_BP_DIRECT	GO:0055014~atrial cardiac muscle cell development	2	0.819672	0.0354123	FHL2, NKX2-5	217	3	18082	55.5515	1	1	0.998158
GOTERM_BP_DIRECT	GO:0007589~body fluid secretion	2	0.819672	0.0469368	ANXA2, RAB14	217	4	18082	41.6636	1	1	0.998158
GOTERM_BP_DIRECT	GO:0035745~T-helper 2 cell cytokine production	2	0.819672	0.0469368	DENND1B, CRLF2	217	4	18082	41.6636	1	1	0.998158
GOTERM_BP_DIRECT	GO:0060161~positive regulation of dopamine receptor signaling pathway	2	0.819672	0.0469368	CAV2, LRRK2	217	4	18082	41.6636	1	1	0.998158
GOTERM_BP_DIRECT	GO:0010735~positive regulation of transcription via serum response element binding	2	0.819672	0.0469368	MICAL2, NKX2-5	217	4	18082	41.6636	1	1	0.998158
GOTERM_BP_DIRECT	GO:0040023~establishment of nucleus localization	2	0.819672	0.0583242	SLC9A3R1, PTK2	217	5	18082	33.3309	1	1	0.998158
GOTERM_BP_DIRECT	GO:0098735~positive regulation of the force of heart contraction	2	0.819672	0.0583242	MYL2, SLC8A1	217	5	18082	33.3309	1	1	0.998158
GOTERM_BP_DIRECT	GO:0010632~regulation of epithelial cell migration	2	0.819672	0.0583242	PTK2, CORO1C	217	5	18082	33.3309	1	1	0.998158
GOTERM_BP_DIRECT	GO:0051891~positive regulation of cardioblast differentiation	2	0.819672	0.0583242	GATA4, NKX2-5	217	5	18082	33.3309	1	1	0.998158
GOTERM_BP_DIRECT	GO:0014041~regulation of neuron maturation	2	0.819672	0.0583242	LRRK2, RAC1	217	5	18082	33.3309	1	1	0.998158
GOTERM_BP_DIRECT	GO:0048012~hepatocyte growth factor receptor signaling pathway	2	0.819672	0.0695762	NRP1, BCAR1	217	6	18082	27.7757	1	1	0.998158
GOTERM_BP_DIRECT	GO:0090266~regulation of mitotic cell cycle spindle assembly checkpoint	2	0.819672	0.0695762	DUSP1, ANAPC15-PS	217	6	18082	27.7757	1	1	0.998158
GOTERM_BP_DIRECT	GO:0048842~positive regulation of axon extension involved in axon guidance	2	0.819672	0.0806943	NRP1, BMPR2	217	7	18082	23.8078	1	1	0.998158
GOTERM_BP_DIRECT	GO:0060396~growth hormone receptor signaling pathway	2	0.819672	0.0806943	PIK3R1, PTK2	217	7	18082	23.8078	1	1	0.998158
GOTERM_BP_DIRECT	GO:0072673~lamellipodium morphogenesis	2	0.819672	0.0806943	SNX2, ABI1	217	7	18082	23.8078	1	1	0.998158
GOTERM_BP_DIRECT	GO:0001973~adenosine receptor signaling pathway	2	0.819672	0.0916802	ADORA3, GNAI2	217	8	18082	20.8318	1	1	0.998158
GOTERM_BP_DIRECT	GO:2000253~positive regulation of feeding behavior	2	0.819672	0.0916802	NR4A3, AGRP	217	8	18082	20.8318	1	1	0.998158
GOTERM_BP_DIRECT	GO:1902237~positive regulation of endoplasmic reticulum stress-induced intrinsic apoptotic signaling pathway	2	0.819672	0.0916802	SERINC3, BOK	217	8	18082	20.8318	1	1	0.998158
GOTERM_BP_DIRECT	GO:0060136~embryonic process involved in female pregnancy	2	0.819672	0.0916802	SP1, JUNB	217	8	18082	20.8318	1	1	0.998158
GOTERM_BP_DIRECT	GO:0021955~central nervous system neuron axonogenesis	2	0.819672	0.0916802	ATG7, PTK2	217	8	18082	20.8318	1	1	0.998158
GOTERM_BP_DIRECT	GO:0061299~retina vasculature morphogenesis in camera-type eye	2	0.819672	0.0916802	NRP1, RHOJ	217	8	18082	20.8318	1	1	0.998158
GOTERM_BP_DIRECT	GO:0032886~regulation of microtubule-based process	3	1.22951	0.0117597	DIAPH1, CENPF, TACC1	217	14	18082	17.8558	1	0.777573	0.775665
GOTERM_BP_DIRECT	GO:0060413~atrial septum morphogenesis	3	1.22951	0.0117597	BMPR2, GATA4, NKX2-5	217	14	18082	17.8558	1	0.777573	0.775665
GOTERM_BP_DIRECT	GO:0048010~vascular endothelial growth factor receptor signaling pathway	5	2.04918	0.000205719	NRP1, BMPR2, PIK3R1, PTK2, BCAR1	217	25	18082	16.6654	0.284917	0.104681	0.104424
GOTERM_BP_DIRECT	GO:0055013~cardiac muscle cell development	3	1.22951	0.0134631	HNRNPU, ATG7, SLC8A1	217	15	18082	16.6654	1	0.791457	0.789515
GOTERM_BP_DIRECT	GO:0035924~cellular response to vascular endothelial growth factor stimulus	3	1.22951	0.0280451	DLL4, NRP1, VCAM1	217	22	18082	11.3628	1	1	0.998158
GOTERM_BP_DIRECT	GO:0035050~embryonic heart tube development	3	1.22951	0.0304784	GATA4, NKX2-5, SLC8A1	217	23	18082	10.8688	1	1	0.998158
GOTERM_BP_DIRECT	GO:0002026~regulation of the force of heart contraction	3	1.22951	0.0304784	MYL2, ATP2A2, SLC8A1	217	23	18082	10.8688	1	1	0.998158
GOTERM_BP_DIRECT	GO:0016050~vesicle organization	3	1.22951	0.0329921	SNX18, SNX2, CAV2	217	24	18082	10.4159	1	1	0.998158
GOTERM_BP_DIRECT	GO:0009987~cellular process	3	1.22951	0.0329921	JUNB, FLI1, PPARD	217	24	18082	10.4159	1	1	0.998158
GOTERM_BP_DIRECT	GO:0030041~actin filament polymerization	3	1.22951	0.0329921	DIAPH1, RAC1, LMOD2	217	24	18082	10.4159	1	1	0.998158
GOTERM_BP_DIRECT	GO:0032456~endocytic recycling	3	1.22951	0.035584	DENND1B, EHD4, RAB14	217	25	18082	9.99926	1	1	0.998158
GOTERM_BP_DIRECT	GO:0060612~adipose tissue development	4	1.63934	0.00765864	PIK3CA, SH3PXD2B, EBF2, PPARD	217	34	18082	9.8032	0.999996	0.657031	0.655418
GOTERM_BP_DIRECT	GO:0048738~cardiac muscle tissue development	3	1.22951	0.0466904	BMPR2, GATA4, NKX2-5	217	29	18082	8.62005	1	1	0.998158
GOTERM_BP_DIRECT	GO:0007173~epidermal growth factor receptor signaling pathway	4	1.63934	0.0165052	GAB1, CBL, PTK2, BCAR1	217	45	18082	7.40686	1	0.867854	0.865724
GOTERM_BP_DIRECT	GO:0007254~JNK cascade	3	1.22951	0.0620798	MAP3K1, SH2D3C, PTK2	217	34	18082	7.3524	1	1	0.998158
GOTERM_BP_DIRECT	GO:0034504~protein localization to nucleus	3	1.22951	0.065339	XPO1, DNAJB6, RPL11	217	35	18082	7.14233	1	1	0.998158
GOTERM_BP_DIRECT	GO:0030282~bone mineralization	3	1.22951	0.065339	KLF10, TCF7L2, PTN	217	35	18082	7.14233	1	1	0.998158
GOTERM_BP_DIRECT	GO:0009267~cellular response to starvation	5	2.04918	0.00572807	KLF10, TCF7L2, BMPR2, LRRK2, ATG7	217	60	18082	6.94393	0.999914	0.657031	0.655418
GOTERM_BP_DIRECT	GO:0060048~cardiac muscle contraction	4	1.63934	0.0196024	MYL2, SCN3B, NKX2-5, SLC8A1	217	48	18082	6.94393	1	0.921996	0.919733
GOTERM_BP_DIRECT	GO:0048008~platelet-derived growth factor receptor signaling pathway	3	1.22951	0.0686542	NRP1, GAB1, BCAR1	217	36	18082	6.94393	1	1	0.998158
GOTERM_BP_DIRECT	GO:0006936~muscle contraction	4	1.63934	0.021833	COL4A3BP, ANXA2, MYOM2, LMOD2	217	50	18082	6.66618	1	0.961834	0.959474
GOTERM_BP_DIRECT	GO:0003281~ventricular septum development	3	1.22951	0.0754458	LUZP1, LMO4, GATA4	217	38	18082	6.57846	1	1	0.998158
GOTERM_BP_DIRECT	GO:0014068~positive regulation of phosphatidylinositol 3-kinase signaling	5	2.04918	0.00719323	ADORA3, CBL, PTK2, IGF1R, PPARD	217	64	18082	6.50994	0.999992	0.657031	0.655418
GOTERM_BP_DIRECT	GO:0003007~heart morphogenesis	5	2.04918	0.00719323	COL4A3BP, MYL2, GATA4, NKX2-5, SLC8A1	217	64	18082	6.50994	0.999992	0.657031	0.655418
GOTERM_BP_DIRECT	GO:0005977~glycogen metabolic process	3	1.22951	0.0789186	TCF7L2, G6PC, PRKAG2	217	39	18082	6.40978	1	1	0.998158
GOTERM_BP_DIRECT	GO:0051898~negative regulation of protein kinase B signaling	3	1.22951	0.0824405	SLC9A3R1, PHLDA3, IGF1R	217	40	18082	6.24954	1	1	0.998158
GOTERM_BP_DIRECT	GO:0001570~vasculogenesis	5	2.04918	0.00888647	NKX2-5, JUNB, PTK2, RASIP1, HDAC7	217	68	18082	6.127	1	0.724247	0.72247
GOTERM_BP_DIRECT	GO:0038083~peptidyl-tyrosine autophosphorylation	3	1.22951	0.08601	TNK1, PTK2, IGF1R	217	41	18082	6.09711	1	1	0.998158
GOTERM_BP_DIRECT	GO:0010811~positive regulation of cell-substrate adhesion	3	1.22951	0.0896252	CCDC80, RAC1, PTN	217	42	18082	5.95194	1	1	0.998158
GOTERM_BP_DIRECT	GO:0097192~extrinsic apoptotic signaling pathway in absence of ligand	3	1.22951	0.0896252	KITL, MKNK2, BOK	217	42	18082	5.95194	1	1	0.998158
GOTERM_BP_DIRECT	GO:0048813~dendrite morphogenesis	3	1.22951	0.0932847	KLF7, ABI1, RAC1	217	43	18082	5.81352	1	1	0.998158
GOTERM_BP_DIRECT	GO:0045740~positive regulation of DNA replication	3	1.22951	0.0932847	KITL, RAC1, IGF1R	217	43	18082	5.81352	1	1	0.998158
GOTERM_BP_DIRECT	GO:0031398~positive regulation of protein ubiquitination	4	1.63934	0.0349748	RASSF1, RIPK2, LRRK2, RNF111	217	60	18082	5.55515	1	1	0.998158
GOTERM_BP_DIRECT	GO:0030334~regulation of cell migration	5	2.04918	0.0135956	MAP3K1, LMO4, TMSB4X, GAB1, RAC1	217	77	18082	5.41086	1	0.791457	0.789515
GOTERM_BP_DIRECT	GO:0071260~cellular response to mechanical stimulus	5	2.04918	0.0141998	MTPN, MAP3K1, CRADD, RAC1, NFKB1	217	78	18082	5.34149	1	0.798126	0.796167
GOTERM_BP_DIRECT	GO:0030036~actin cytoskeleton organization	9	3.68852	0.000310619	FMNL3, DIAPH1, SLC9A3R1, DNAJB6, TMSB4X, RHOJ, RAC1, BCAR1, CORO1C	217	142	18082	5.2813	0.397331	0.104681	0.104424
GOTERM_BP_DIRECT	GO:0048511~rhythmic process	8	3.27869	0.000878121	KLF10, NFYA, SP1, USP2, KLF9, HNRNPU, FBXL3, NPAS2	217	128	18082	5.20795	0.761161	0.178917	0.178478
GOTERM_BP_DIRECT	GO:0007005~mitochondrion organization	5	2.04918	0.0161136	CAV2, LRRK2, PRKAG2, ATG7, SLC25A33	217	81	18082	5.14365	1	0.867854	0.865724
GOTERM_BP_DIRECT	GO:0007015~actin filament organization	5	2.04918	0.0174751	DIAPH1, TMSB4X, RAC1, BCAR1, LMOD2	217	83	18082	5.01971	1	0.890137	0.887952
GOTERM_BP_DIRECT	GO:0051259~protein oligomerization	4	1.63934	0.0461139	TMED10, SNX2, CAV2, BOK	217	67	18082	4.97476	1	1	0.998158
GOTERM_BP_DIRECT	GO:0043433~negative regulation of sequence-specific DNA binding transcription factor activity	4	1.63934	0.0495814	TCF7L2, RPL11, RLIM, IGF1R	217	69	18082	4.83056	1	1	0.998158
GOTERM_BP_DIRECT	GO:0071333~cellular response to glucose stimulus	4	1.63934	0.0531725	VCAM1, PIK3CA, GATA4, IGF1R	217	71	18082	4.69449	1	1	0.998158
GOTERM_BP_DIRECT	GO:0007507~heart development	14	5.7377	1.61192e-05	NRP1, VCAM1, KCNJ8, GAB1, MICAL2, GATA4, PTN, CRKL, ADAM19, CENPF, MYL2, SH3PXD2B, NKX2-5, PPARD	217	261	18082	4.46966	0.0259323	0.0262743	0.0262098
GOTERM_BP_DIRECT	GO:0001649~osteoblast differentiation	6	2.45902	0.0115116	TMSB4X, COL6A1, FHL2, HNRNPU, JUNB, MEF2D	217	113	18082	4.42445	1	0.777573	0.775665
GOTERM_BP_DIRECT	GO:0030198~extracellular matrix organization	6	2.45902	0.011926	B4GALT1, CCDC80, DNAJB6, ADAMTSL4, PXDN, PTK2	217	114	18082	4.38564	1	0.777573	0.775665
GOTERM_BP_DIRECT	GO:0034976~response to endoplasmic reticulum stress	4	1.63934	0.062679	COL4A3BP, ATP2A2, ERP27, PIK3R1	217	76	18082	4.38564	1	1	0.998158
GOTERM_BP_DIRECT	GO:0008360~regulation of cell shape	7	2.86885	0.00653649	FMNL3, DIAPH1, SLC9A3R1, RHOJ, PTN, ALDOA, PTK2	217	139	18082	4.19633	0.999977	0.657031	0.655418
GOTERM_BP_DIRECT	GO:0008283~cell proliferation	11	4.5082	0.000321108	TCF7L2, COL4A3BP, PDXK, IRF2, TACC1, RAC1, TNFRSF1B, APPL2, GNAI2, PPARD, BOK	217	220	18082	4.16636	0.40755	0.104681	0.104424
GOTERM_BP_DIRECT	GO:0060548~negative regulation of cell death	4	1.63934	0.0708107	BNIP3L, PARP16, ATG7, NPAS2	217	80	18082	4.16636	1	1	0.998158
GOTERM_BP_DIRECT	GO:0050731~positive regulation of peptidyl-tyrosine phosphorylation	5	2.04918	0.0329585	NRP1, EHD4, RIPK2, CAV2, KITL	217	101	18082	4.12511	1	1	0.998158
GOTERM_BP_DIRECT	GO:0007623~circadian rhythm	5	2.04918	0.0406039	KLF10, KLF9, AGRP, FBXL3, NPAS2	217	108	18082	3.85774	1	1	0.998158
GOTERM_BP_DIRECT	GO:0001525~angiogenesis	11	4.5082	0.000624897	DLL4, FMNL3, NRP1, CCDC80, EMCN, ANXA2, PIK3CA, PLXDC1, PTK2, RASIP1, ELK3	217	239	18082	3.83514	0.639008	0.169764	0.169347
GOTERM_BP_DIRECT	GO:0050728~negative regulation of inflammatory response	4	1.63934	0.0861086	TYRO3, TNFRSF1B, NFKB1, PPARD	217	87	18082	3.83114	1	1	0.998158
GOTERM_BP_DIRECT	GO:0032869~cellular response to insulin stimulus	4	1.63934	0.0884	SP1, PIK3R1, SLC25A33, IGF1R	217	88	18082	3.7876	1	1	0.998158
GOTERM_BP_DIRECT	GO:0006979~response to oxidative stress	6	2.45902	0.0218149	RBPMS, NDUFB4, LRRK2, PXDN, GAB1, NFKB1	217	133	18082	3.75912	1	0.961834	0.959474
GOTERM_BP_DIRECT	GO:0006897~endocytosis	8	3.27869	0.00615354	SNX18, SNX2, RABEP1, CAV2, LRRK2, ITSN1, STON1, RAC1	217	181	18082	3.68297	0.999957	0.657031	0.655418
GOTERM_BP_DIRECT	GO:0043524~negative regulation of neuron apoptotic process	7	2.86885	0.0125785	NRP1, NR4A3, PIK3CA, XRCC4, ITSN1, TYRO3, BOK	217	160	18082	3.64556	1	0.788578	0.786643
GOTERM_BP_DIRECT	GO:0006366~transcription from RNA polymerase II promoter	6	2.45902	0.0250981	BMPR2, LMO4, ZFP217, GATA4, HIVEP2, JUNB	217	138	18082	3.62292	1	1	0.998158
GOTERM_BP_DIRECT	GO:0030308~negative regulation of cell growth	5	2.04918	0.0630094	BMPR2, MYL2, TNK1, NDUFS3, PPARD	217	125	18082	3.33309	1	1	0.998158
GOTERM_BP_DIRECT	GO:0007264~small GTPase mediated signal transduction	9	3.68852	0.00759458	DOCK6, ARL5B, RAB20, RAB14, LRRK2, RHOJ, ITSN1, SH2D3C, RAC1	217	236	18082	3.17773	0.999996	0.657031	0.655418
GOTERM_BP_DIRECT	GO:0001934~positive regulation of protein phosphorylation	7	2.86885	0.023356	BMPR2, ANXA2, LRRK2, GATA4, PIK3R1, RAC1, PTK2	217	184	18082	3.17006	1	1	0.998158
GOTERM_BP_DIRECT	GO:0051607~defense response to virus	6	2.45902	0.0502931	BNIP3L, IFITM1, RSAD2, KCNJ8, SERINC3, ATG7	217	167	18082	2.99379	1	1	0.998158
GOTERM_BP_DIRECT	GO:0042127~regulation of cell proliferation	8	3.27869	0.0195438	B4GALT1, BMPR2, CDK6, TNK1, TNFRSF1B, JUNB, PTK2, PPARD	217	227	18082	2.93664	1	0.921996	0.919733
GOTERM_BP_DIRECT	GO:0042981~regulation of apoptotic process	7	2.86885	0.0325602	RASSF3, CRADD, RIPK2, DUSP1, ACTN4, TNFRSF1B, BOK	217	199	18082	2.93111	1	1	0.998158
GOTERM_BP_DIRECT	GO:0045893~positive regulation of transcription, DNA-templated	19	7.78689	0.000199856	TCF7L2, NFYA, NFYC, EBF2, GATA4, FOXN2, NFKB1, NPAS2, IGF1R, ELK3, KLF7, LBH, NR4A3, SP1, TMSB4X, NKX2-5, MEF2D, RNF111, PPARD	217	576	18082	2.74864	0.278049	0.104681	0.104424
GOTERM_BP_DIRECT	GO:0046777~protein autophosphorylation	6	2.45902	0.0687036	LRRK2, MKNK2, TNK1, TYRO3, PTK2, IGF1R	217	183	18082	2.73204	1	1	0.998158
GOTERM_BP_DIRECT	GO:0035556~intracellular signal transduction	13	5.32787	0.00319276	ARHGEF12, DUSP1, LRRK2, ITSN1, PRKAG2, ADCY7, GNAI2, RASSF1, DNMBP, RASA3, MKNK2, PLCG2, MAP4K4	217	400	18082	2.70813	0.994552	0.473108	0.471947
GOTERM_BP_DIRECT	GO:0032496~response to lipopolysaccharide	6	2.45902	0.0878134	VCAM1, KCNJ8, PLCG2, TNFRSF1B, ALDOA, JUNB	217	197	18082	2.53788	1	1	0.998158
GOTERM_BP_DIRECT	GO:0043066~negative regulation of apoptotic process	17	6.96721	0.00130851	BNIP3L, PDXK, DUSP1, FHL2, PIK3R1, CBL, PTK2, NFKB1, IGF1R, DNAJC3, CENPF, NR4A3, KITL, NKX2-5, ATG7, PPARD, MAP4K4	217	566	18082	2.50276	0.881669	0.236986	0.236405
GOTERM_BP_DIRECT	GO:0043065~positive regulation of apoptotic process	10	4.09836	0.0197975	BNIP3L, TCF7L2, B4GALT1, RIPK2, DUSP1, ADAMTSL4, PTN, ATG7, PHLDA3, BOK	217	335	18082	2.48738	1	0.921996	0.919733
GOTERM_BP_DIRECT	GO:0030335~positive regulation of cell migration	6	2.45902	0.0966662	DIAPH1, ACTN4, PIK3R1, PTK2, BCAR1, IGF1R	217	203	18082	2.46287	1	1	0.998158
GOTERM_BP_DIRECT	GO:0001701~in utero embryonic development	8	3.27869	0.0681574	COL4A3BP, MBNL1, XRCC4, SP1, WDR19, GATA4, JUNB, TANC2	217	299	18082	2.22949	1	1	0.998158
GOTERM_BP_DIRECT	GO:0000122~negative regulation of transcription from RNA polymerase II promoter	19	7.78689	0.00294783	TCF7L2, USP2, ZFP217, FHL2, BACH1, NFKB1, HDAC7, SKI, DLL4, NR4A3, XPO1, CDK6, RLIM, HMG20A, NKX2-5, ZFP366, JUNB, EZH1, PPARD	217	729	18082	2.17176	0.991869	0.473108	0.471947
GOTERM_BP_DIRECT	GO:0006468~protein phosphorylation	15	6.14754	0.00954622	MAP3K1, BMPR2, RIPK2, LRRK2, TNK1, PIK3R1, CBL, PTK2, IGF1R, CDK6, PIK3CA, MKNK2, TYRO3, ST3GAL1, MAP4K4	217	576	18082	2.16998	1	0.740968	0.73915
GOTERM_BP_DIRECT	GO:0045944~positive regulation of transcription from RNA polymerase II promoter	25	10.2459	0.000842583	BMPR2, ARID4A, GATA4, PIK3R1, BACH1, NPAS2, ELK3, NKX2-5, JUNB, MEF2D, TCF7L2, NFYA, LMO4, NFYC, EBF2, ARID3B, FLI1, NFKB1, SKI, NR4A3, SP1, KLF9, IRF2, SSBP4, EZH1	217	995	18082	2.09365	0.746905	0.178917	0.178478
GOTERM_BP_DIRECT	GO:0016310~phosphorylation	14	5.7377	0.0325898	PDXK, MAP3K1, BMPR2, RIPK2, LRRK2, TNK1, PTK2, IGF1R, TKFC, CDK6, PIK3CA, MKNK2, TYRO3, MAP4K4	217	612	18082	1.90618	1	1	0.998158
GOTERM_BP_DIRECT	GO:0006915~apoptotic process	13	5.32787	0.040827	BNIP3L, TNFAIP8, CRADD, RIPK2, NFKB1, RABEP1, ADAMTSL4, MKNK2, FAM32A, MEF2D, PPARD, PHLDA3, BOK	217	570	18082	1.90044	1	1	0.998158
GOTERM_BP_DIRECT	GO:0015031~protein transport	13	5.32787	0.0526608	DENND1B, TMED10, ACTN4, PIK3R1, STX11, CENPF, SNX18, RAB20, RABEP1, XPO1, SNX2, RAB14, ATG7	217	592	18082	1.82982	1	1	0.998158
GOTERM_BP_DIRECT	GO:0006351~transcription, DNA-templated	36	14.7541	0.00554298	CTNND1, FHL2, GATA4, CHD2, BACH1, NPAS2, ELK3, HDAC7, LBH, HMG20A, HIVEP2, MTPAP, JUNB, MEF2D, KLF10, TCF7L2, CNOT6L, RBPMS, NFYA, LMO4, GTF2IRD2, NFYC, EBF2, ARID3B, FLI1, NFKB1, SKI, KLF7, NR4A3, SP1, XRN2, KLF9, IRF2, RLIM, EZH1, PPARD	217	1885	18082	1.59139	0.999884	0.657031	0.655418
GOTERM_BP_DIRECT	GO:0006355~regulation of transcription, DNA-templated	36	14.7541	0.0702737	CTNND1, FHL2, GATA4, CHD2, BACH1, NPAS2, ELK3, HDAC7, LBH, HMG20A, HIVEP2, NKX2-5, JUNB, MEF2D, KLF10, TCF7L2, CNOT6L, RBPMS, NFYA, LMO4, GTF2IRD2, NFYC, ZFP217, EBF2, ARID3B, FLI1, NFKB1, KLF7, NR4A3, SP1, XRN2, KLF9, IRF2, RLIM, EZH1, PPARD	217	2279	18082	1.31627	1	1	0.998158
