# Supplementary material for: Global chromatin landscapes identify candidate noncoding modifiers of cardiac rhythm
Source: J Clin Invest. 2023 Feb 1;133(3):e153635. doi: 10.1172/JCI153635 (PMC9888383; doi:10.1172/JCI153635)
Supplement: Supplemental table 3 [file jci-133-153635-s060.xlsx]

## Sheet: Sheet1
GEO Accession ID	Assay type	Tissue	Organism	Genetic Background
ENCFF071TLE, ENCFF918ESR (Isogenic replicates bigwig files)	DNase-seq	mixed sex heart embryo (10.5 days)	Mus Musculus	C57BL/6
GSE83163	DNase-seq	heart postnatal (0 days)	Mus Musculus	C57BL/6	Heart DNase Hub
GSM1014166	DNase-seq	heart male adult (8 weeks)	Mus Musculus	C57BL/6
GSM1014182	DNase-seq	spleen male adult (8 weeks)	Mus Musculus	C57BL/6
GSM1014186	DNase-seq	large intestine male adult (8 weeks)	Mus Musculus	C57BL/6
GSE83187	DNase-seq	stomach postnatal (0 days)	Mus Musculus	C57BL/6
GSM1014197	DNase-seq	brain male embryo (14.5 days)	Mus Musculus	C57BL/6
GSM1014184	DNase-seq	brain male embryo (18.5 days)	Mus Musculus	C57BL/6	Brain DNase Hub
GSM1014151	DNase-seq	brain male adult (8 weeks)	Mus Musculus	C57BL/6
GSE86723	H3K27ac ChIP-seq	heart embryo (10.5 days)	Mus Musculus	C57BL/6
GSE82449	H3K27ac ChIP-seq	heart embryo (12.5 days)	Mus Musculus	C57BL/6
GSE82973	H3K27ac ChIP-seq	heart embryo (16.5 days)	Mus Musculus	C57BL/6	Heart (H)-H3K27ac
GSE82872	H3K27ac ChIP-seq	heart postnatal (0 days)	Mus Musculus	C57BL/6
GSM1000093	H3K27ac ChIP-seq	heart male adult (8 weeks)	Mus Musculus	C57BL/6
GSM1000100	H3K27ac ChIP-seq	cortical plate male adult (8 weeks)	Mus Musculus	C57BL/6
GSM1000097	H3K27ac ChIP-seq	cerebellum male adult (8 weeks)	Mus Musculus	C57BL/6
GSM1000138	H3K27ac ChIP-seq	spleen male adult (8 weeks)	Mus Musculus	C57BL/6
GSM769032	ChipSeq_Heart_Input	heart male adult (8 weeks)	Mus Musculus	C57BL/6
Source links for ENCODE Mm DNase Universe (All Tissues, All stages)
https://www.encodeproject.org/metadata/?type=Experiment&status=released&assay_slims=DNA+accessibility&replicates.library.biosample.donor.organism.scientific_name=Mus+musculus&award.project=ENCODE&assay_title=DNase-seq&biosample_ontology.classification=tissue
https://www.encodeproject.org/files/ENCFF001PTK/@@download/ENCFF001PTK.bam
https://www.encodeproject.org/files/ENCFF001PTL/@@download/ENCFF001PTL.bam
https://www.encodeproject.org/files/ENCFF001PTN/@@download/ENCFF001PTN.bigBed
https://www.encodeproject.org/files/ENCFF001PTO/@@download/ENCFF001PTO.bigBed
https://www.encodeproject.org/files/ENCFF001PTQ/@@download/ENCFF001PTQ.bigBed
https://www.encodeproject.org/files/ENCFF001PTR/@@download/ENCFF001PTR.bigBed
https://www.encodeproject.org/files/ENCFF001PTS/@@download/ENCFF001PTS.fastq.gz
https://www.encodeproject.org/files/ENCFF001PTV/@@download/ENCFF001PTV.bigWig
https://www.encodeproject.org/files/ENCFF001PTW/@@download/ENCFF001PTW.bigWig
https://www.encodeproject.org/files/ENCFF001PTX/@@download/ENCFF001PTX.fastq.gz
https://www.encodeproject.org/files/ENCFF001YRP/@@download/ENCFF001YRP.bed.gz
https://www.encodeproject.org/files/ENCFF001YRQ/@@download/ENCFF001YRQ.bed.gz
https://www.encodeproject.org/files/ENCFF001YRS/@@download/ENCFF001YRS.bed.gz
https://www.encodeproject.org/files/ENCFF001YRT/@@download/ENCFF001YRT.bed.gz
https://www.encodeproject.org/files/ENCFF001OLG/@@download/ENCFF001OLG.bigBed
https://www.encodeproject.org/files/ENCFF001OLH/@@download/ENCFF001OLH.bigBed
https://www.encodeproject.org/files/ENCFF001OMP/@@download/ENCFF001OMP.bigWig
https://www.encodeproject.org/files/ENCFF001OMQ/@@download/ENCFF001OMQ.bigWig
https://www.encodeproject.org/files/ENCFF001OPH/@@download/ENCFF001OPH.bam
https://www.encodeproject.org/files/ENCFF001PTJ/@@download/ENCFF001PTJ.bam
https://www.encodeproject.org/files/ENCFF001PTM/@@download/ENCFF001PTM.bigBed
https://www.encodeproject.org/files/ENCFF001PTP/@@download/ENCFF001PTP.bigBed
https://www.encodeproject.org/files/ENCFF001PTT/@@download/ENCFF001PTT.fastq.gz
https://www.encodeproject.org/files/ENCFF001PTU/@@download/ENCFF001PTU.bigWig
https://www.encodeproject.org/files/ENCFF001YLG/@@download/ENCFF001YLG.bed.gz
https://www.encodeproject.org/files/ENCFF001YLH/@@download/ENCFF001YLH.bed.gz
https://www.encodeproject.org/files/ENCFF001YRO/@@download/ENCFF001YRO.bed.gz
https://www.encodeproject.org/files/ENCFF001YRR/@@download/ENCFF001YRR.bed.gz
https://www.encodeproject.org/files/ENCFF135LVD/@@download/ENCFF135LVD.fastq.gz
https://www.encodeproject.org/files/ENCFF120UKZ/@@download/ENCFF120UKZ.fastq.gz
https://www.encodeproject.org/files/ENCFF840UOF/@@download/ENCFF840UOF.bam
https://www.encodeproject.org/files/ENCFF419JUA/@@download/ENCFF419JUA.bam
https://www.encodeproject.org/files/ENCFF038DEX/@@download/ENCFF038DEX.bam
https://www.encodeproject.org/files/ENCFF125HQM/@@download/ENCFF125HQM.bigBed
https://www.encodeproject.org/files/ENCFF749VUS/@@download/ENCFF749VUS.bed.gz
https://www.encodeproject.org/files/ENCFF618CBF/@@download/ENCFF618CBF.bigBed
https://www.encodeproject.org/files/ENCFF512ETG/@@download/ENCFF512ETG.bigBed
https://www.encodeproject.org/files/ENCFF277TMZ/@@download/ENCFF277TMZ.bed.gz
https://www.encodeproject.org/files/ENCFF036UVG/@@download/ENCFF036UVG.bed.gz
https://www.encodeproject.org/files/ENCFF533FXW/@@download/ENCFF533FXW.bam
https://www.encodeproject.org/files/ENCFF935BVH/@@download/ENCFF935BVH.bigWig
https://www.encodeproject.org/files/ENCFF222MBA/@@download/ENCFF222MBA.bed.gz
https://www.encodeproject.org/files/ENCFF789IQM/@@download/ENCFF789IQM.bed.gz
https://www.encodeproject.org/files/ENCFF338XPQ/@@download/ENCFF338XPQ.bigBed
https://www.encodeproject.org/files/ENCFF414ZEG/@@download/ENCFF414ZEG.bam
https://www.encodeproject.org/files/ENCFF006FLP/@@download/ENCFF006FLP.bed.gz
https://www.encodeproject.org/files/ENCFF810YME/@@download/ENCFF810YME.bam
https://www.encodeproject.org/files/ENCFF102MGA/@@download/ENCFF102MGA.bigWig
https://www.encodeproject.org/files/ENCFF363MPC/@@download/ENCFF363MPC.bigWig
https://www.encodeproject.org/files/ENCFF769WJE/@@download/ENCFF769WJE.bed.gz
https://www.encodeproject.org/files/ENCFF072GXF/@@download/ENCFF072GXF.bed.gz
https://www.encodeproject.org/files/ENCFF093IIU/@@download/ENCFF093IIU.bigBed
https://www.encodeproject.org/files/ENCFF281OBV/@@download/ENCFF281OBV.bigBed
https://www.encodeproject.org/files/ENCFF709EDL/@@download/ENCFF709EDL.bed.gz
https://www.encodeproject.org/files/ENCFF573YDV/@@download/ENCFF573YDV.fastq.gz
https://www.encodeproject.org/files/ENCFF734MLP/@@download/ENCFF734MLP.fastq.gz
https://www.encodeproject.org/files/ENCFF999QXI/@@download/ENCFF999QXI.fastq.gz
https://www.encodeproject.org/files/ENCFF261ZCJ/@@download/ENCFF261ZCJ.fastq.gz
https://www.encodeproject.org/files/ENCFF906PLJ/@@download/ENCFF906PLJ.fastq.gz
https://www.encodeproject.org/files/ENCFF233BHL/@@download/ENCFF233BHL.fastq.gz
https://www.encodeproject.org/files/ENCFF888YNZ/@@download/ENCFF888YNZ.fastq.gz
https://www.encodeproject.org/files/ENCFF415XFC/@@download/ENCFF415XFC.fastq.gz
https://www.encodeproject.org/files/ENCFF401LRQ/@@download/ENCFF401LRQ.fastq.gz
https://www.encodeproject.org/files/ENCFF351TGE/@@download/ENCFF351TGE.fastq.gz
https://www.encodeproject.org/files/ENCFF167ELL/@@download/ENCFF167ELL.fastq.gz
https://www.encodeproject.org/files/ENCFF444JOT/@@download/ENCFF444JOT.fastq.gz
https://www.encodeproject.org/files/ENCFF431TRQ/@@download/ENCFF431TRQ.fastq.gz
https://www.encodeproject.org/files/ENCFF395SHG/@@download/ENCFF395SHG.fastq.gz
https://www.encodeproject.org/files/ENCFF580VAX/@@download/ENCFF580VAX.fastq.gz
https://www.encodeproject.org/files/ENCFF061ZTY/@@download/ENCFF061ZTY.fastq.gz
https://www.encodeproject.org/files/ENCFF432XMM/@@download/ENCFF432XMM.fastq.gz
https://www.encodeproject.org/files/ENCFF022TYM/@@download/ENCFF022TYM.fastq.gz
https://www.encodeproject.org/files/ENCFF732VRK/@@download/ENCFF732VRK.fastq.gz
https://www.encodeproject.org/files/ENCFF912MLH/@@download/ENCFF912MLH.fastq.gz
https://www.encodeproject.org/files/ENCFF083GUL/@@download/ENCFF083GUL.fastq.gz
https://www.encodeproject.org/files/ENCFF259CJR/@@download/ENCFF259CJR.fastq.gz
https://www.encodeproject.org/files/ENCFF216OXD/@@download/ENCFF216OXD.fastq.gz
https://www.encodeproject.org/files/ENCFF938JRR/@@download/ENCFF938JRR.fastq.gz
https://www.encodeproject.org/files/ENCFF061KVC/@@download/ENCFF061KVC.bed.gz
https://www.encodeproject.org/files/ENCFF946NNF/@@download/ENCFF946NNF.bed.gz
https://www.encodeproject.org/files/ENCFF147ZSW/@@download/ENCFF147ZSW.bigWig
https://www.encodeproject.org/files/ENCFF184SMO/@@download/ENCFF184SMO.bigWig
https://www.encodeproject.org/files/ENCFF363QTS/@@download/ENCFF363QTS.bam
https://www.encodeproject.org/files/ENCFF434GAY/@@download/ENCFF434GAY.bam
https://www.encodeproject.org/files/ENCFF446OGH/@@download/ENCFF446OGH.bed.gz
https://www.encodeproject.org/files/ENCFF066JZI/@@download/ENCFF066JZI.bed.gz
https://www.encodeproject.org/files/ENCFF838IHV/@@download/ENCFF838IHV.bed.gz
https://www.encodeproject.org/files/ENCFF828OVI/@@download/ENCFF828OVI.bigBed
https://www.encodeproject.org/files/ENCFF715IYN/@@download/ENCFF715IYN.bigBed
https://www.encodeproject.org/files/ENCFF517SQG/@@download/ENCFF517SQG.bed.gz
https://www.encodeproject.org/files/ENCFF739IEF/@@download/ENCFF739IEF.bed.gz
https://www.encodeproject.org/files/ENCFF551UJG/@@download/ENCFF551UJG.bed.gz
https://www.encodeproject.org/files/ENCFF407WPJ/@@download/ENCFF407WPJ.bigBed
https://www.encodeproject.org/files/ENCFF031SZO/@@download/ENCFF031SZO.bigBed
https://www.encodeproject.org/files/ENCFF295WAU/@@download/ENCFF295WAU.bigBed
https://www.encodeproject.org/files/ENCFF103UJZ/@@download/ENCFF103UJZ.bigBed
https://www.encodeproject.org/files/ENCFF253OPH/@@download/ENCFF253OPH.bam
https://www.encodeproject.org/files/ENCFF804TDA/@@download/ENCFF804TDA.bam
https://www.encodeproject.org/files/ENCFF367TCL/@@download/ENCFF367TCL.bam
https://www.encodeproject.org/files/ENCFF435LQI/@@download/ENCFF435LQI.bam
https://www.encodeproject.org/files/ENCFF538GHV/@@download/ENCFF538GHV.bed.gz
https://www.encodeproject.org/files/ENCFF927IIS/@@download/ENCFF927IIS.bigBed
https://www.encodeproject.org/files/ENCFF420FSL/@@download/ENCFF420FSL.bed.gz
https://www.encodeproject.org/files/ENCFF131KXZ/@@download/ENCFF131KXZ.bed.gz
https://www.encodeproject.org/files/ENCFF461WPC/@@download/ENCFF461WPC.bigBed
https://www.encodeproject.org/files/ENCFF865BCX/@@download/ENCFF865BCX.bed.gz
https://www.encodeproject.org/files/ENCFF571SYY/@@download/ENCFF571SYY.bigBed
https://www.encodeproject.org/files/ENCFF017GRG/@@download/ENCFF017GRG.bigBed
https://www.encodeproject.org/files/ENCFF093YZM/@@download/ENCFF093YZM.bam
https://www.encodeproject.org/files/ENCFF732MHQ/@@download/ENCFF732MHQ.bam
https://www.encodeproject.org/files/ENCFF114FMP/@@download/ENCFF114FMP.bam
https://www.encodeproject.org/files/ENCFF620QKV/@@download/ENCFF620QKV.bam
https://www.encodeproject.org/files/ENCFF942RUO/@@download/ENCFF942RUO.bigWig
https://www.encodeproject.org/files/ENCFF115OLL/@@download/ENCFF115OLL.bigWig
https://www.encodeproject.org/files/ENCFF500ZDI/@@download/ENCFF500ZDI.bed.gz
https://www.encodeproject.org/files/ENCFF816XSS/@@download/ENCFF816XSS.bed.gz
https://www.encodeproject.org/files/ENCFF660GQT/@@download/ENCFF660GQT.bigBed
https://www.encodeproject.org/files/ENCFF102RVA/@@download/ENCFF102RVA.bigBed
https://www.encodeproject.org/files/ENCFF636IIE/@@download/ENCFF636IIE.bed.gz
https://www.encodeproject.org/files/ENCFF736JJD/@@download/ENCFF736JJD.bed.gz
https://www.encodeproject.org/files/ENCFF078MIM/@@download/ENCFF078MIM.bigBed
https://www.encodeproject.org/files/ENCFF212NGX/@@download/ENCFF212NGX.bigBed
https://www.encodeproject.org/files/ENCFF001PFO/@@download/ENCFF001PFO.bam
https://www.encodeproject.org/files/ENCFF001PFP/@@download/ENCFF001PFP.bam
https://www.encodeproject.org/files/ENCFF001PFR/@@download/ENCFF001PFR.bigBed
https://www.encodeproject.org/files/ENCFF001PFS/@@download/ENCFF001PFS.bigBed
https://www.encodeproject.org/files/ENCFF001PFT/@@download/ENCFF001PFT.bigBed
https://www.encodeproject.org/files/ENCFF001PFU/@@download/ENCFF001PFU.bigBed
https://www.encodeproject.org/files/ENCFF001PFV/@@download/ENCFF001PFV.bigBed
https://www.encodeproject.org/files/ENCFF001PFW/@@download/ENCFF001PFW.bigBed
https://www.encodeproject.org/files/ENCFF001PFX/@@download/ENCFF001PFX.bam
https://www.encodeproject.org/files/ENCFF001PFY/@@download/ENCFF001PFY.bigWig
https://www.encodeproject.org/files/ENCFF001PFZ/@@download/ENCFF001PFZ.bigWig
https://www.encodeproject.org/files/ENCFF001PGA/@@download/ENCFF001PGA.bigWig
https://www.encodeproject.org/files/ENCFF001PGB/@@download/ENCFF001PGB.fastq.gz
https://www.encodeproject.org/files/ENCFF001PGC/@@download/ENCFF001PGC.fastq.gz
https://www.encodeproject.org/files/ENCFF001PGF/@@download/ENCFF001PGF.fastq.gz
https://www.encodeproject.org/files/ENCFF001YNM/@@download/ENCFF001YNM.bed.gz
https://www.encodeproject.org/files/ENCFF001YNN/@@download/ENCFF001YNN.bed.gz
https://www.encodeproject.org/files/ENCFF001YNO/@@download/ENCFF001YNO.bed.gz
https://www.encodeproject.org/files/ENCFF001YNP/@@download/ENCFF001YNP.bed.gz
https://www.encodeproject.org/files/ENCFF001YNQ/@@download/ENCFF001YNQ.bed.gz
https://www.encodeproject.org/files/ENCFF001YNR/@@download/ENCFF001YNR.bed.gz
https://www.encodeproject.org/files/ENCFF815WIA/@@download/ENCFF815WIA.bed.gz
https://www.encodeproject.org/files/ENCFF646LXI/@@download/ENCFF646LXI.bed.gz
https://www.encodeproject.org/files/ENCFF413ZWP/@@download/ENCFF413ZWP.bed.gz
https://www.encodeproject.org/files/ENCFF554QVV/@@download/ENCFF554QVV.bigBed
https://www.encodeproject.org/files/ENCFF652SDN/@@download/ENCFF652SDN.bigBed
https://www.encodeproject.org/files/ENCFF344DAH/@@download/ENCFF344DAH.bed.gz
https://www.encodeproject.org/files/ENCFF925ZFW/@@download/ENCFF925ZFW.bed.gz
https://www.encodeproject.org/files/ENCFF673QYR/@@download/ENCFF673QYR.bed.gz
https://www.encodeproject.org/files/ENCFF181FUC/@@download/ENCFF181FUC.bigBed
https://www.encodeproject.org/files/ENCFF691WXC/@@download/ENCFF691WXC.bigBed
https://www.encodeproject.org/files/ENCFF052PVE/@@download/ENCFF052PVE.bed.gz
https://www.encodeproject.org/files/ENCFF488RDI/@@download/ENCFF488RDI.bigBed
https://www.encodeproject.org/files/ENCFF724TSB/@@download/ENCFF724TSB.bed.gz
https://www.encodeproject.org/files/ENCFF359OPB/@@download/ENCFF359OPB.bed.gz
https://www.encodeproject.org/files/ENCFF651GWW/@@download/ENCFF651GWW.bigBed
https://www.encodeproject.org/files/ENCFF229FIV/@@download/ENCFF229FIV.bam
https://www.encodeproject.org/files/ENCFF922RPG/@@download/ENCFF922RPG.bam
https://www.encodeproject.org/files/ENCFF114OAK/@@download/ENCFF114OAK.bam
https://www.encodeproject.org/files/ENCFF942OII/@@download/ENCFF942OII.bam
https://www.encodeproject.org/files/ENCFF358LPG/@@download/ENCFF358LPG.bam
https://www.encodeproject.org/files/ENCFF949PEZ/@@download/ENCFF949PEZ.bam
https://www.encodeproject.org/files/ENCFF846CBV/@@download/ENCFF846CBV.bed.gz
https://www.encodeproject.org/files/ENCFF554LDN/@@download/ENCFF554LDN.bed.gz
https://www.encodeproject.org/files/ENCFF344LQN/@@download/ENCFF344LQN.bigBed
https://www.encodeproject.org/files/ENCFF067MRG/@@download/ENCFF067MRG.bed.gz
https://www.encodeproject.org/files/ENCFF982VXT/@@download/ENCFF982VXT.bed.gz
https://www.encodeproject.org/files/ENCFF353ORG/@@download/ENCFF353ORG.bigBed
https://www.encodeproject.org/files/ENCFF980ZUC/@@download/ENCFF980ZUC.bed.gz
https://www.encodeproject.org/files/ENCFF371DLR/@@download/ENCFF371DLR.bigBed
https://www.encodeproject.org/files/ENCFF801NNI/@@download/ENCFF801NNI.bed.gz
https://www.encodeproject.org/files/ENCFF542ESG/@@download/ENCFF542ESG.bigBed
https://www.encodeproject.org/files/ENCFF908TRS/@@download/ENCFF908TRS.bigBed
https://www.encodeproject.org/files/ENCFF411UNL/@@download/ENCFF411UNL.bigBed
https://www.encodeproject.org/files/ENCFF098NMB/@@download/ENCFF098NMB.bam
https://www.encodeproject.org/files/ENCFF623DXR/@@download/ENCFF623DXR.bam
https://www.encodeproject.org/files/ENCFF711VTL/@@download/ENCFF711VTL.bam
https://www.encodeproject.org/files/ENCFF238ZRM/@@download/ENCFF238ZRM.bigWig
https://www.encodeproject.org/files/ENCFF395AJZ/@@download/ENCFF395AJZ.bigWig
https://www.encodeproject.org/files/ENCFF093HBO/@@download/ENCFF093HBO.bigWig
https://www.encodeproject.org/files/ENCFF978SLG/@@download/ENCFF978SLG.bed.gz
https://www.encodeproject.org/files/ENCFF092EEU/@@download/ENCFF092EEU.bed.gz
https://www.encodeproject.org/files/ENCFF370NIX/@@download/ENCFF370NIX.bigBed
https://www.encodeproject.org/files/ENCFF795BFG/@@download/ENCFF795BFG.bigBed
https://www.encodeproject.org/files/ENCFF763FOS/@@download/ENCFF763FOS.bed.gz
https://www.encodeproject.org/files/ENCFF948GVM/@@download/ENCFF948GVM.bed.gz
https://www.encodeproject.org/files/ENCFF679ZME/@@download/ENCFF679ZME.bed.gz
https://www.encodeproject.org/files/ENCFF229HDP/@@download/ENCFF229HDP.bigBed
https://www.encodeproject.org/files/ENCFF164QVH/@@download/ENCFF164QVH.bigBed
https://www.encodeproject.org/files/ENCFF276PTX/@@download/ENCFF276PTX.bigBed
https://www.encodeproject.org/files/ENCFF187HWU/@@download/ENCFF187HWU.bed.gz
https://www.encodeproject.org/files/ENCFF933VAM/@@download/ENCFF933VAM.bigBed
https://www.encodeproject.org/files/ENCFF001PUN/@@download/ENCFF001PUN.bigBed
https://www.encodeproject.org/files/ENCFF001PUO/@@download/ENCFF001PUO.bigBed
https://www.encodeproject.org/files/ENCFF001PUP/@@download/ENCFF001PUP.bigBed
https://www.encodeproject.org/files/ENCFF001PUQ/@@download/ENCFF001PUQ.bigBed
https://www.encodeproject.org/files/ENCFF001PUR/@@download/ENCFF001PUR.fastq.gz
https://www.encodeproject.org/files/ENCFF001PUT/@@download/ENCFF001PUT.fastq.gz
https://www.encodeproject.org/files/ENCFF001PUV/@@download/ENCFF001PUV.bigWig
https://www.encodeproject.org/files/ENCFF001PUW/@@download/ENCFF001PUW.bam
https://www.encodeproject.org/files/ENCFF001PUX/@@download/ENCFF001PUX.bigWig
https://www.encodeproject.org/files/ENCFF001PUY/@@download/ENCFF001PUY.bam
https://www.encodeproject.org/files/ENCFF001YSA/@@download/ENCFF001YSA.bed.gz
https://www.encodeproject.org/files/ENCFF001YSB/@@download/ENCFF001YSB.bed.gz
https://www.encodeproject.org/files/ENCFF001YSC/@@download/ENCFF001YSC.bed.gz
https://www.encodeproject.org/files/ENCFF001YSD/@@download/ENCFF001YSD.bed.gz
https://www.encodeproject.org/files/ENCFF001PUS/@@download/ENCFF001PUS.fastq.gz
https://www.encodeproject.org/files/ENCFF001PUU/@@download/ENCFF001PUU.fastq.gz
https://www.encodeproject.org/files/ENCFF522QQT/@@download/ENCFF522QQT.bed.gz
https://www.encodeproject.org/files/ENCFF052NJW/@@download/ENCFF052NJW.bed.gz
https://www.encodeproject.org/files/ENCFF031QYX/@@download/ENCFF031QYX.bed.gz
https://www.encodeproject.org/files/ENCFF155EYL/@@download/ENCFF155EYL.bigBed
https://www.encodeproject.org/files/ENCFF696LZB/@@download/ENCFF696LZB.bigBed
https://www.encodeproject.org/files/ENCFF767LQY/@@download/ENCFF767LQY.bed.gz
https://www.encodeproject.org/files/ENCFF316SGV/@@download/ENCFF316SGV.bed.gz
https://www.encodeproject.org/files/ENCFF065NZC/@@download/ENCFF065NZC.bed.gz
https://www.encodeproject.org/files/ENCFF845CTU/@@download/ENCFF845CTU.bigBed
https://www.encodeproject.org/files/ENCFF074QJY/@@download/ENCFF074QJY.bigBed
https://www.encodeproject.org/files/ENCFF762PCE/@@download/ENCFF762PCE.bam
https://www.encodeproject.org/files/ENCFF363UKX/@@download/ENCFF363UKX.bam
https://www.encodeproject.org/files/ENCFF315DJU/@@download/ENCFF315DJU.bam
https://www.encodeproject.org/files/ENCFF590IWJ/@@download/ENCFF590IWJ.bam
https://www.encodeproject.org/files/ENCFF686IWN/@@download/ENCFF686IWN.bed.gz
https://www.encodeproject.org/files/ENCFF344WXM/@@download/ENCFF344WXM.bed.gz
https://www.encodeproject.org/files/ENCFF609DAY/@@download/ENCFF609DAY.bigBed
https://www.encodeproject.org/files/ENCFF562FNA/@@download/ENCFF562FNA.bed.gz
https://www.encodeproject.org/files/ENCFF794FBJ/@@download/ENCFF794FBJ.bigBed
https://www.encodeproject.org/files/ENCFF035UGY/@@download/ENCFF035UGY.bigBed
https://www.encodeproject.org/files/ENCFF175GWF/@@download/ENCFF175GWF.bed.gz
https://www.encodeproject.org/files/ENCFF307CSJ/@@download/ENCFF307CSJ.bigBed
https://www.encodeproject.org/files/ENCFF439CAC/@@download/ENCFF439CAC.bam
https://www.encodeproject.org/files/ENCFF524QEM/@@download/ENCFF524QEM.bam
https://www.encodeproject.org/files/ENCFF673VVB/@@download/ENCFF673VVB.bigWig
https://www.encodeproject.org/files/ENCFF541LMO/@@download/ENCFF541LMO.bigWig
https://www.encodeproject.org/files/ENCFF796GNG/@@download/ENCFF796GNG.bed.gz
https://www.encodeproject.org/files/ENCFF242CEL/@@download/ENCFF242CEL.bed.gz
https://www.encodeproject.org/files/ENCFF931RZC/@@download/ENCFF931RZC.bigBed
https://www.encodeproject.org/files/ENCFF116FNU/@@download/ENCFF116FNU.bigBed
https://www.encodeproject.org/files/ENCFF702JTZ/@@download/ENCFF702JTZ.bed.gz
https://www.encodeproject.org/files/ENCFF597PUX/@@download/ENCFF597PUX.bigBed
https://www.encodeproject.org/files/ENCFF158KKT/@@download/ENCFF158KKT.bigBed
https://www.encodeproject.org/files/ENCFF740UOA/@@download/ENCFF740UOA.bed.gz
https://www.encodeproject.org/files/ENCFF939GKX/@@download/ENCFF939GKX.fastq.gz
https://www.encodeproject.org/files/ENCFF238EKO/@@download/ENCFF238EKO.fastq.gz
https://www.encodeproject.org/files/ENCFF316IAZ/@@download/ENCFF316IAZ.fastq.gz
https://www.encodeproject.org/files/ENCFF298HXV/@@download/ENCFF298HXV.fastq.gz
https://www.encodeproject.org/files/ENCFF059WZA/@@download/ENCFF059WZA.fastq.gz
https://www.encodeproject.org/files/ENCFF213ZMJ/@@download/ENCFF213ZMJ.fastq.gz
https://www.encodeproject.org/files/ENCFF662ZRQ/@@download/ENCFF662ZRQ.fastq.gz
https://www.encodeproject.org/files/ENCFF890TCP/@@download/ENCFF890TCP.fastq.gz
https://www.encodeproject.org/files/ENCFF533KOQ/@@download/ENCFF533KOQ.fastq.gz
https://www.encodeproject.org/files/ENCFF496IYE/@@download/ENCFF496IYE.fastq.gz
https://www.encodeproject.org/files/ENCFF466XEJ/@@download/ENCFF466XEJ.fastq.gz
https://www.encodeproject.org/files/ENCFF652YKD/@@download/ENCFF652YKD.fastq.gz
https://www.encodeproject.org/files/ENCFF550CFE/@@download/ENCFF550CFE.bed.gz
https://www.encodeproject.org/files/ENCFF729DYH/@@download/ENCFF729DYH.bed.gz
https://www.encodeproject.org/files/ENCFF617HTH/@@download/ENCFF617HTH.bigWig
https://www.encodeproject.org/files/ENCFF709XDD/@@download/ENCFF709XDD.bigWig
https://www.encodeproject.org/files/ENCFF553ZPE/@@download/ENCFF553ZPE.bam
https://www.encodeproject.org/files/ENCFF891BQX/@@download/ENCFF891BQX.bam
https://www.encodeproject.org/files/ENCFF845TII/@@download/ENCFF845TII.bed.gz
https://www.encodeproject.org/files/ENCFF318UHD/@@download/ENCFF318UHD.bed.gz
https://www.encodeproject.org/files/ENCFF500BBG/@@download/ENCFF500BBG.bed.gz
https://www.encodeproject.org/files/ENCFF340ANZ/@@download/ENCFF340ANZ.bigBed
https://www.encodeproject.org/files/ENCFF266HHZ/@@download/ENCFF266HHZ.bigBed
https://www.encodeproject.org/files/ENCFF793PHZ/@@download/ENCFF793PHZ.bed.gz
https://www.encodeproject.org/files/ENCFF665DNG/@@download/ENCFF665DNG.bed.gz
https://www.encodeproject.org/files/ENCFF033YBI/@@download/ENCFF033YBI.bed.gz
https://www.encodeproject.org/files/ENCFF036GVJ/@@download/ENCFF036GVJ.bigBed
https://www.encodeproject.org/files/ENCFF527ZZM/@@download/ENCFF527ZZM.bigBed
https://www.encodeproject.org/files/ENCFF747MVU/@@download/ENCFF747MVU.bigBed
https://www.encodeproject.org/files/ENCFF517GER/@@download/ENCFF517GER.bigBed
https://www.encodeproject.org/files/ENCFF003LQU/@@download/ENCFF003LQU.bam
https://www.encodeproject.org/files/ENCFF446CRA/@@download/ENCFF446CRA.bam
https://www.encodeproject.org/files/ENCFF410SEI/@@download/ENCFF410SEI.bam
https://www.encodeproject.org/files/ENCFF113IAK/@@download/ENCFF113IAK.bed.gz
https://www.encodeproject.org/files/ENCFF350NLA/@@download/ENCFF350NLA.bed.gz
https://www.encodeproject.org/files/ENCFF079JBI/@@download/ENCFF079JBI.bam
https://www.encodeproject.org/files/ENCFF587UJA/@@download/ENCFF587UJA.bigBed
https://www.encodeproject.org/files/ENCFF243EPV/@@download/ENCFF243EPV.bigBed
https://www.encodeproject.org/files/ENCFF234NRL/@@download/ENCFF234NRL.bed.gz
https://www.encodeproject.org/files/ENCFF507VVV/@@download/ENCFF507VVV.bigBed
https://www.encodeproject.org/files/ENCFF944JMD/@@download/ENCFF944JMD.bigBed
https://www.encodeproject.org/files/ENCFF345VUM/@@download/ENCFF345VUM.bed.gz
https://www.encodeproject.org/files/ENCFF418OEL/@@download/ENCFF418OEL.bam
https://www.encodeproject.org/files/ENCFF010CEW/@@download/ENCFF010CEW.bam
https://www.encodeproject.org/files/ENCFF666GBM/@@download/ENCFF666GBM.bam
https://www.encodeproject.org/files/ENCFF846MUB/@@download/ENCFF846MUB.bam
https://www.encodeproject.org/files/ENCFF744PVU/@@download/ENCFF744PVU.bigWig
https://www.encodeproject.org/files/ENCFF314BIP/@@download/ENCFF314BIP.bed.gz
https://www.encodeproject.org/files/ENCFF580UUE/@@download/ENCFF580UUE.bigWig
https://www.encodeproject.org/files/ENCFF079ASN/@@download/ENCFF079ASN.bed.gz
https://www.encodeproject.org/files/ENCFF815AKU/@@download/ENCFF815AKU.bigBed
https://www.encodeproject.org/files/ENCFF254DJV/@@download/ENCFF254DJV.bigBed
https://www.encodeproject.org/files/ENCFF428KFJ/@@download/ENCFF428KFJ.bed.gz
https://www.encodeproject.org/files/ENCFF357ZIK/@@download/ENCFF357ZIK.bed.gz
https://www.encodeproject.org/files/ENCFF582LEU/@@download/ENCFF582LEU.bigBed
https://www.encodeproject.org/files/ENCFF769XVD/@@download/ENCFF769XVD.bigBed
https://www.encodeproject.org/files/ENCFF885DRR/@@download/ENCFF885DRR.fastq.gz
https://www.encodeproject.org/files/ENCFF457MLD/@@download/ENCFF457MLD.fastq.gz
https://www.encodeproject.org/files/ENCFF352RVZ/@@download/ENCFF352RVZ.fastq.gz
https://www.encodeproject.org/files/ENCFF069ASF/@@download/ENCFF069ASF.fastq.gz
https://www.encodeproject.org/files/ENCFF690XLA/@@download/ENCFF690XLA.fastq.gz
https://www.encodeproject.org/files/ENCFF529JVC/@@download/ENCFF529JVC.fastq.gz
https://www.encodeproject.org/files/ENCFF993CPF/@@download/ENCFF993CPF.fastq.gz
https://www.encodeproject.org/files/ENCFF861IZO/@@download/ENCFF861IZO.fastq.gz
https://www.encodeproject.org/files/ENCFF181YHJ/@@download/ENCFF181YHJ.fastq.gz
https://www.encodeproject.org/files/ENCFF059USJ/@@download/ENCFF059USJ.fastq.gz
https://www.encodeproject.org/files/ENCFF736DXH/@@download/ENCFF736DXH.fastq.gz
https://www.encodeproject.org/files/ENCFF664IWE/@@download/ENCFF664IWE.fastq.gz
https://www.encodeproject.org/files/ENCFF611YHF/@@download/ENCFF611YHF.fastq.gz
https://www.encodeproject.org/files/ENCFF022NCB/@@download/ENCFF022NCB.fastq.gz
https://www.encodeproject.org/files/ENCFF650YAZ/@@download/ENCFF650YAZ.fastq.gz
https://www.encodeproject.org/files/ENCFF228QFU/@@download/ENCFF228QFU.fastq.gz
https://www.encodeproject.org/files/ENCFF732FYO/@@download/ENCFF732FYO.fastq.gz
https://www.encodeproject.org/files/ENCFF714FLI/@@download/ENCFF714FLI.fastq.gz
https://www.encodeproject.org/files/ENCFF448GLU/@@download/ENCFF448GLU.bed.gz
https://www.encodeproject.org/files/ENCFF811PPV/@@download/ENCFF811PPV.bed.gz
https://www.encodeproject.org/files/ENCFF514EKF/@@download/ENCFF514EKF.bigWig
https://www.encodeproject.org/files/ENCFF803VYR/@@download/ENCFF803VYR.bigWig
https://www.encodeproject.org/files/ENCFF801SFE/@@download/ENCFF801SFE.bam
https://www.encodeproject.org/files/ENCFF204WKC/@@download/ENCFF204WKC.bam
https://www.encodeproject.org/files/ENCFF053GLF/@@download/ENCFF053GLF.bed.gz
https://www.encodeproject.org/files/ENCFF803CWJ/@@download/ENCFF803CWJ.bed.gz
https://www.encodeproject.org/files/ENCFF012GCS/@@download/ENCFF012GCS.bed.gz
https://www.encodeproject.org/files/ENCFF653UGF/@@download/ENCFF653UGF.bigBed
https://www.encodeproject.org/files/ENCFF034XAF/@@download/ENCFF034XAF.bigBed
https://www.encodeproject.org/files/ENCFF240IRG/@@download/ENCFF240IRG.bed.gz
https://www.encodeproject.org/files/ENCFF114RJY/@@download/ENCFF114RJY.bed.gz
https://www.encodeproject.org/files/ENCFF896XEJ/@@download/ENCFF896XEJ.bed.gz
https://www.encodeproject.org/files/ENCFF545ITR/@@download/ENCFF545ITR.bigBed
https://www.encodeproject.org/files/ENCFF026USD/@@download/ENCFF026USD.bigBed
https://www.encodeproject.org/files/ENCFF799JQL/@@download/ENCFF799JQL.bigBed
https://www.encodeproject.org/files/ENCFF430JIB/@@download/ENCFF430JIB.bigBed
https://www.encodeproject.org/files/ENCFF172JOS/@@download/ENCFF172JOS.bam
https://www.encodeproject.org/files/ENCFF861LIF/@@download/ENCFF861LIF.bam
https://www.encodeproject.org/files/ENCFF313DHF/@@download/ENCFF313DHF.bam
https://www.encodeproject.org/files/ENCFF522DEO/@@download/ENCFF522DEO.bam
https://www.encodeproject.org/files/ENCFF775ETC/@@download/ENCFF775ETC.bed.gz
https://www.encodeproject.org/files/ENCFF192LOL/@@download/ENCFF192LOL.bed.gz
https://www.encodeproject.org/files/ENCFF636IPU/@@download/ENCFF636IPU.bigBed
https://www.encodeproject.org/files/ENCFF552OOC/@@download/ENCFF552OOC.bigBed
https://www.encodeproject.org/files/ENCFF443MWM/@@download/ENCFF443MWM.bed.gz
https://www.encodeproject.org/files/ENCFF018HJW/@@download/ENCFF018HJW.bed.gz
https://www.encodeproject.org/files/ENCFF763QBI/@@download/ENCFF763QBI.bigBed
https://www.encodeproject.org/files/ENCFF176XDA/@@download/ENCFF176XDA.bigBed
https://www.encodeproject.org/files/ENCFF006PIB/@@download/ENCFF006PIB.bam
https://www.encodeproject.org/files/ENCFF449QVG/@@download/ENCFF449QVG.bam
https://www.encodeproject.org/files/ENCFF161GXT/@@download/ENCFF161GXT.bam
https://www.encodeproject.org/files/ENCFF705WTB/@@download/ENCFF705WTB.bam
https://www.encodeproject.org/files/ENCFF311WRA/@@download/ENCFF311WRA.bigWig
https://www.encodeproject.org/files/ENCFF373NJX/@@download/ENCFF373NJX.bigWig
https://www.encodeproject.org/files/ENCFF962XGV/@@download/ENCFF962XGV.bed.gz
https://www.encodeproject.org/files/ENCFF825JFU/@@download/ENCFF825JFU.bed.gz
https://www.encodeproject.org/files/ENCFF423OJT/@@download/ENCFF423OJT.bigBed
https://www.encodeproject.org/files/ENCFF237VQL/@@download/ENCFF237VQL.bigBed
https://www.encodeproject.org/files/ENCFF184XJT/@@download/ENCFF184XJT.bed.gz
https://www.encodeproject.org/files/ENCFF086YWN/@@download/ENCFF086YWN.bigBed
https://www.encodeproject.org/files/ENCFF478GAE/@@download/ENCFF478GAE.bigBed
https://www.encodeproject.org/files/ENCFF427LMS/@@download/ENCFF427LMS.bed.gz
https://www.encodeproject.org/files/ENCFF001PSX/@@download/ENCFF001PSX.bam
https://www.encodeproject.org/files/ENCFF001PSY/@@download/ENCFF001PSY.bigBed
https://www.encodeproject.org/files/ENCFF001PSZ/@@download/ENCFF001PSZ.bigBed
https://www.encodeproject.org/files/ENCFF001PTA/@@download/ENCFF001PTA.fastq.gz
https://www.encodeproject.org/files/ENCFF001PTI/@@download/ENCFF001PTI.bigWig
https://www.encodeproject.org/files/ENCFF001YRM/@@download/ENCFF001YRM.bed.gz
https://www.encodeproject.org/files/ENCFF001YRN/@@download/ENCFF001YRN.bed.gz
https://www.encodeproject.org/files/ENCFF001PTC/@@download/ENCFF001PTC.fastq.gz
https://www.encodeproject.org/files/ENCFF001PTH/@@download/ENCFF001PTH.fastq.gz
https://www.encodeproject.org/files/ENCFF001PTE/@@download/ENCFF001PTE.fastq.gz
https://www.encodeproject.org/files/ENCFF001PTF/@@download/ENCFF001PTF.fastq.gz
https://www.encodeproject.org/files/ENCFF001PTG/@@download/ENCFF001PTG.fastq.gz
https://www.encodeproject.org/files/ENCFF001PTB/@@download/ENCFF001PTB.fastq.gz
https://www.encodeproject.org/files/ENCFF001PTD/@@download/ENCFF001PTD.fastq.gz
https://www.encodeproject.org/files/ENCFF093CTZ/@@download/ENCFF093CTZ.bed.gz
https://www.encodeproject.org/files/ENCFF278SHU/@@download/ENCFF278SHU.bed.gz
https://www.encodeproject.org/files/ENCFF304MEX/@@download/ENCFF304MEX.bed.gz
https://www.encodeproject.org/files/ENCFF635GLR/@@download/ENCFF635GLR.bigBed
https://www.encodeproject.org/files/ENCFF302MII/@@download/ENCFF302MII.bigBed
https://www.encodeproject.org/files/ENCFF922EAX/@@download/ENCFF922EAX.bam
https://www.encodeproject.org/files/ENCFF044JCK/@@download/ENCFF044JCK.bam
https://www.encodeproject.org/files/ENCFF530XKG/@@download/ENCFF530XKG.bed.gz
https://www.encodeproject.org/files/ENCFF267MTA/@@download/ENCFF267MTA.bed.gz
https://www.encodeproject.org/files/ENCFF685FMH/@@download/ENCFF685FMH.bigBed
https://www.encodeproject.org/files/ENCFF792JIM/@@download/ENCFF792JIM.bigBed
https://www.encodeproject.org/files/ENCFF956IZY/@@download/ENCFF956IZY.bam
https://www.encodeproject.org/files/ENCFF435WED/@@download/ENCFF435WED.bigWig
https://www.encodeproject.org/files/ENCFF131AEP/@@download/ENCFF131AEP.bed.gz
https://www.encodeproject.org/files/ENCFF090SRB/@@download/ENCFF090SRB.bed.gz
https://www.encodeproject.org/files/ENCFF866VWE/@@download/ENCFF866VWE.bigBed
https://www.encodeproject.org/files/ENCFF580CNP/@@download/ENCFF580CNP.bigBed
https://www.encodeproject.org/files/ENCFF001QEO/@@download/ENCFF001QEO.bam
https://www.encodeproject.org/files/ENCFF001QEP/@@download/ENCFF001QEP.bam
https://www.encodeproject.org/files/ENCFF001QEQ/@@download/ENCFF001QEQ.bigBed
https://www.encodeproject.org/files/ENCFF001QER/@@download/ENCFF001QER.bigBed
https://www.encodeproject.org/files/ENCFF001QES/@@download/ENCFF001QES.bigBed
https://www.encodeproject.org/files/ENCFF001QET/@@download/ENCFF001QET.bigBed
https://www.encodeproject.org/files/ENCFF001QEU/@@download/ENCFF001QEU.fastq.gz
https://www.encodeproject.org/files/ENCFF001QEX/@@download/ENCFF001QEX.bigWig
https://www.encodeproject.org/files/ENCFF001QEY/@@download/ENCFF001QEY.bigWig
https://www.encodeproject.org/files/ENCFF001QFB/@@download/ENCFF001QFB.fastq.gz
https://www.encodeproject.org/files/ENCFF001YVE/@@download/ENCFF001YVE.bed.gz
https://www.encodeproject.org/files/ENCFF001YVF/@@download/ENCFF001YVF.bed.gz
https://www.encodeproject.org/files/ENCFF001YVG/@@download/ENCFF001YVG.bed.gz
https://www.encodeproject.org/files/ENCFF001YVH/@@download/ENCFF001YVH.bed.gz
https://www.encodeproject.org/files/ENCFF001QEV/@@download/ENCFF001QEV.fastq.gz
https://www.encodeproject.org/files/ENCFF001QEW/@@download/ENCFF001QEW.fastq.gz
https://www.encodeproject.org/files/ENCFF147ZWV/@@download/ENCFF147ZWV.bed.gz
https://www.encodeproject.org/files/ENCFF803PRE/@@download/ENCFF803PRE.bed.gz
https://www.encodeproject.org/files/ENCFF304GAN/@@download/ENCFF304GAN.bed.gz
https://www.encodeproject.org/files/ENCFF329DSO/@@download/ENCFF329DSO.bigBed
https://www.encodeproject.org/files/ENCFF757HED/@@download/ENCFF757HED.bigBed
https://www.encodeproject.org/files/ENCFF488YMM/@@download/ENCFF488YMM.bed.gz
https://www.encodeproject.org/files/ENCFF359NGQ/@@download/ENCFF359NGQ.bed.gz
https://www.encodeproject.org/files/ENCFF591XUM/@@download/ENCFF591XUM.bed.gz
https://www.encodeproject.org/files/ENCFF914CWU/@@download/ENCFF914CWU.bigBed
https://www.encodeproject.org/files/ENCFF147UDT/@@download/ENCFF147UDT.bigBed
https://www.encodeproject.org/files/ENCFF569TVG/@@download/ENCFF569TVG.bam
https://www.encodeproject.org/files/ENCFF159DCU/@@download/ENCFF159DCU.bam
https://www.encodeproject.org/files/ENCFF771XNN/@@download/ENCFF771XNN.bam
https://www.encodeproject.org/files/ENCFF991FCT/@@download/ENCFF991FCT.bam
https://www.encodeproject.org/files/ENCFF289MOK/@@download/ENCFF289MOK.bed.gz
https://www.encodeproject.org/files/ENCFF220AZJ/@@download/ENCFF220AZJ.bed.gz
https://www.encodeproject.org/files/ENCFF307QXS/@@download/ENCFF307QXS.bigBed
https://www.encodeproject.org/files/ENCFF072YNL/@@download/ENCFF072YNL.bigBed
https://www.encodeproject.org/files/ENCFF371YID/@@download/ENCFF371YID.bed.gz
https://www.encodeproject.org/files/ENCFF990DZJ/@@download/ENCFF990DZJ.bed.gz
https://www.encodeproject.org/files/ENCFF709ZOD/@@download/ENCFF709ZOD.bigBed
https://www.encodeproject.org/files/ENCFF046XBF/@@download/ENCFF046XBF.bigBed
https://www.encodeproject.org/files/ENCFF514BPU/@@download/ENCFF514BPU.bam
https://www.encodeproject.org/files/ENCFF103YLF/@@download/ENCFF103YLF.bam
https://www.encodeproject.org/files/ENCFF333MPS/@@download/ENCFF333MPS.bigWig
https://www.encodeproject.org/files/ENCFF948MWB/@@download/ENCFF948MWB.bigWig
https://www.encodeproject.org/files/ENCFF564EHD/@@download/ENCFF564EHD.bed.gz
https://www.encodeproject.org/files/ENCFF630GRU/@@download/ENCFF630GRU.bed.gz
https://www.encodeproject.org/files/ENCFF325OXB/@@download/ENCFF325OXB.bigBed
https://www.encodeproject.org/files/ENCFF333FBF/@@download/ENCFF333FBF.bigBed
https://www.encodeproject.org/files/ENCFF784IBW/@@download/ENCFF784IBW.bed.gz
https://www.encodeproject.org/files/ENCFF402DFZ/@@download/ENCFF402DFZ.bed.gz
https://www.encodeproject.org/files/ENCFF553VCR/@@download/ENCFF553VCR.bigBed
https://www.encodeproject.org/files/ENCFF219WIS/@@download/ENCFF219WIS.bigBed
https://www.encodeproject.org/files/ENCFF473VLK/@@download/ENCFF473VLK.fastq.gz
https://www.encodeproject.org/files/ENCFF827LQQ/@@download/ENCFF827LQQ.fastq.gz
https://www.encodeproject.org/files/ENCFF436TPS/@@download/ENCFF436TPS.fastq.gz
https://www.encodeproject.org/files/ENCFF289NHG/@@download/ENCFF289NHG.fastq.gz
https://www.encodeproject.org/files/ENCFF176CBJ/@@download/ENCFF176CBJ.fastq.gz
https://www.encodeproject.org/files/ENCFF581MWF/@@download/ENCFF581MWF.fastq.gz
https://www.encodeproject.org/files/ENCFF817CLB/@@download/ENCFF817CLB.fastq.gz
https://www.encodeproject.org/files/ENCFF963WYA/@@download/ENCFF963WYA.fastq.gz
https://www.encodeproject.org/files/ENCFF577CRU/@@download/ENCFF577CRU.fastq.gz
https://www.encodeproject.org/files/ENCFF267MSW/@@download/ENCFF267MSW.fastq.gz
https://www.encodeproject.org/files/ENCFF230YCI/@@download/ENCFF230YCI.fastq.gz
https://www.encodeproject.org/files/ENCFF717YTT/@@download/ENCFF717YTT.fastq.gz
https://www.encodeproject.org/files/ENCFF148FHH/@@download/ENCFF148FHH.fastq.gz
https://www.encodeproject.org/files/ENCFF180LIS/@@download/ENCFF180LIS.fastq.gz
https://www.encodeproject.org/files/ENCFF056NFC/@@download/ENCFF056NFC.fastq.gz
https://www.encodeproject.org/files/ENCFF055FVN/@@download/ENCFF055FVN.fastq.gz
https://www.encodeproject.org/files/ENCFF267TGG/@@download/ENCFF267TGG.fastq.gz
https://www.encodeproject.org/files/ENCFF964XLC/@@download/ENCFF964XLC.fastq.gz
https://www.encodeproject.org/files/ENCFF452JCZ/@@download/ENCFF452JCZ.fastq.gz
https://www.encodeproject.org/files/ENCFF926UAN/@@download/ENCFF926UAN.fastq.gz
https://www.encodeproject.org/files/ENCFF623JGK/@@download/ENCFF623JGK.fastq.gz
https://www.encodeproject.org/files/ENCFF282POQ/@@download/ENCFF282POQ.fastq.gz
https://www.encodeproject.org/files/ENCFF953QAC/@@download/ENCFF953QAC.fastq.gz
https://www.encodeproject.org/files/ENCFF554JWW/@@download/ENCFF554JWW.fastq.gz
https://www.encodeproject.org/files/ENCFF275OIY/@@download/ENCFF275OIY.fastq.gz
https://www.encodeproject.org/files/ENCFF539ZIX/@@download/ENCFF539ZIX.fastq.gz
https://www.encodeproject.org/files/ENCFF637XBC/@@download/ENCFF637XBC.bed.gz
https://www.encodeproject.org/files/ENCFF258MQY/@@download/ENCFF258MQY.bed.gz
https://www.encodeproject.org/files/ENCFF962VZK/@@download/ENCFF962VZK.bigWig
https://www.encodeproject.org/files/ENCFF877NOP/@@download/ENCFF877NOP.bigWig
https://www.encodeproject.org/files/ENCFF616TMT/@@download/ENCFF616TMT.bam
https://www.encodeproject.org/files/ENCFF094NGY/@@download/ENCFF094NGY.bam
https://www.encodeproject.org/files/ENCFF410JXT/@@download/ENCFF410JXT.bed.gz
https://www.encodeproject.org/files/ENCFF130MZT/@@download/ENCFF130MZT.bed.gz
https://www.encodeproject.org/files/ENCFF916GFS/@@download/ENCFF916GFS.bed.gz
https://www.encodeproject.org/files/ENCFF582CFE/@@download/ENCFF582CFE.bigBed
https://www.encodeproject.org/files/ENCFF755HKC/@@download/ENCFF755HKC.bigBed
https://www.encodeproject.org/files/ENCFF064KKS/@@download/ENCFF064KKS.bed.gz
https://www.encodeproject.org/files/ENCFF836ACD/@@download/ENCFF836ACD.bed.gz
https://www.encodeproject.org/files/ENCFF270QPQ/@@download/ENCFF270QPQ.bed.gz
https://www.encodeproject.org/files/ENCFF903YFP/@@download/ENCFF903YFP.bigBed
https://www.encodeproject.org/files/ENCFF062LVL/@@download/ENCFF062LVL.bigBed
https://www.encodeproject.org/files/ENCFF604QYD/@@download/ENCFF604QYD.bigBed
https://www.encodeproject.org/files/ENCFF452MSN/@@download/ENCFF452MSN.bigBed
https://www.encodeproject.org/files/ENCFF786DCC/@@download/ENCFF786DCC.bam
https://www.encodeproject.org/files/ENCFF478IOG/@@download/ENCFF478IOG.bam
https://www.encodeproject.org/files/ENCFF948XFB/@@download/ENCFF948XFB.bam
https://www.encodeproject.org/files/ENCFF238MHA/@@download/ENCFF238MHA.bigBed
https://www.encodeproject.org/files/ENCFF663IJH/@@download/ENCFF663IJH.bam
https://www.encodeproject.org/files/ENCFF519BSW/@@download/ENCFF519BSW.bed.gz
https://www.encodeproject.org/files/ENCFF686NWI/@@download/ENCFF686NWI.bed.gz
https://www.encodeproject.org/files/ENCFF858LWB/@@download/ENCFF858LWB.bigBed
https://www.encodeproject.org/files/ENCFF221AFF/@@download/ENCFF221AFF.bed.gz
https://www.encodeproject.org/files/ENCFF314LAZ/@@download/ENCFF314LAZ.bed.gz
https://www.encodeproject.org/files/ENCFF384QWM/@@download/ENCFF384QWM.bigBed
https://www.encodeproject.org/files/ENCFF667VWF/@@download/ENCFF667VWF.bigBed
https://www.encodeproject.org/files/ENCFF934NSE/@@download/ENCFF934NSE.bam
https://www.encodeproject.org/files/ENCFF868ZZP/@@download/ENCFF868ZZP.bam
https://www.encodeproject.org/files/ENCFF877ARC/@@download/ENCFF877ARC.bam
https://www.encodeproject.org/files/ENCFF330DWJ/@@download/ENCFF330DWJ.bam
https://www.encodeproject.org/files/ENCFF125IRZ/@@download/ENCFF125IRZ.bigWig
https://www.encodeproject.org/files/ENCFF777RJR/@@download/ENCFF777RJR.bigWig
https://www.encodeproject.org/files/ENCFF999GLT/@@download/ENCFF999GLT.bigBed
https://www.encodeproject.org/files/ENCFF065PZG/@@download/ENCFF065PZG.bed.gz
https://www.encodeproject.org/files/ENCFF852SDI/@@download/ENCFF852SDI.bed.gz
https://www.encodeproject.org/files/ENCFF681IDO/@@download/ENCFF681IDO.bed.gz
https://www.encodeproject.org/files/ENCFF942HUJ/@@download/ENCFF942HUJ.bigBed
https://www.encodeproject.org/files/ENCFF426EQK/@@download/ENCFF426EQK.bigBed
https://www.encodeproject.org/files/ENCFF397YYY/@@download/ENCFF397YYY.bed.gz
https://www.encodeproject.org/files/ENCFF305YJT/@@download/ENCFF305YJT.bigBed
https://www.encodeproject.org/files/ENCFF139QQR/@@download/ENCFF139QQR.fastq.gz
https://www.encodeproject.org/files/ENCFF992WOH/@@download/ENCFF992WOH.fastq.gz
https://www.encodeproject.org/files/ENCFF231YUM/@@download/ENCFF231YUM.fastq.gz
https://www.encodeproject.org/files/ENCFF529YGC/@@download/ENCFF529YGC.fastq.gz
https://www.encodeproject.org/files/ENCFF868ADX/@@download/ENCFF868ADX.bed.gz
https://www.encodeproject.org/files/ENCFF788SQF/@@download/ENCFF788SQF.bigWig
https://www.encodeproject.org/files/ENCFF295BDW/@@download/ENCFF295BDW.bam
https://www.encodeproject.org/files/ENCFF477RIT/@@download/ENCFF477RIT.bed.gz
https://www.encodeproject.org/files/ENCFF043MCM/@@download/ENCFF043MCM.bed.gz
https://www.encodeproject.org/files/ENCFF463FEC/@@download/ENCFF463FEC.bed.gz
https://www.encodeproject.org/files/ENCFF561MQT/@@download/ENCFF561MQT.bigBed
https://www.encodeproject.org/files/ENCFF844QXT/@@download/ENCFF844QXT.bigBed
https://www.encodeproject.org/files/ENCFF734BIC/@@download/ENCFF734BIC.bigBed
https://www.encodeproject.org/files/ENCFF294WPL/@@download/ENCFF294WPL.bam
https://www.encodeproject.org/files/ENCFF331UCB/@@download/ENCFF331UCB.bam
https://www.encodeproject.org/files/ENCFF373YBY/@@download/ENCFF373YBY.bed.gz
https://www.encodeproject.org/files/ENCFF218MZB/@@download/ENCFF218MZB.bed.gz
https://www.encodeproject.org/files/ENCFF826XBY/@@download/ENCFF826XBY.bigBed
https://www.encodeproject.org/files/ENCFF508CWZ/@@download/ENCFF508CWZ.bigBed
https://www.encodeproject.org/files/ENCFF258CEI/@@download/ENCFF258CEI.bam
https://www.encodeproject.org/files/ENCFF162AIS/@@download/ENCFF162AIS.bam
https://www.encodeproject.org/files/ENCFF684BQC/@@download/ENCFF684BQC.bigWig
https://www.encodeproject.org/files/ENCFF760ZYW/@@download/ENCFF760ZYW.bed.gz
https://www.encodeproject.org/files/ENCFF481SIV/@@download/ENCFF481SIV.bed.gz
https://www.encodeproject.org/files/ENCFF615TVX/@@download/ENCFF615TVX.bigBed
https://www.encodeproject.org/files/ENCFF460KNH/@@download/ENCFF460KNH.bigBed
https://www.encodeproject.org/files/ENCFF001OPF/@@download/ENCFF001OPF.bigBed
https://www.encodeproject.org/files/ENCFF001OPG/@@download/ENCFF001OPG.bigBed
https://www.encodeproject.org/files/ENCFF001OQF/@@download/ENCFF001OQF.bigWig
https://www.encodeproject.org/files/ENCFF001OQG/@@download/ENCFF001OQG.bigWig
https://www.encodeproject.org/files/ENCFF001OSM/@@download/ENCFF001OSM.bam
https://www.encodeproject.org/files/ENCFF001PYA/@@download/ENCFF001PYA.bigBed
https://www.encodeproject.org/files/ENCFF001PYB/@@download/ENCFF001PYB.bigBed
https://www.encodeproject.org/files/ENCFF001PYH/@@download/ENCFF001PYH.bigWig
https://www.encodeproject.org/files/ENCFF001PYL/@@download/ENCFF001PYL.bam
https://www.encodeproject.org/files/ENCFF001YLM/@@download/ENCFF001YLM.bed.gz
https://www.encodeproject.org/files/ENCFF001YLN/@@download/ENCFF001YLN.bed.gz
https://www.encodeproject.org/files/ENCFF001YTC/@@download/ENCFF001YTC.bed.gz
https://www.encodeproject.org/files/ENCFF001YTD/@@download/ENCFF001YTD.bed.gz
https://www.encodeproject.org/files/ENCFF312LKW/@@download/ENCFF312LKW.fastq.gz
https://www.encodeproject.org/files/ENCFF026BLP/@@download/ENCFF026BLP.fastq.gz
https://www.encodeproject.org/files/ENCFF796JUI/@@download/ENCFF796JUI.fastq.gz
https://www.encodeproject.org/files/ENCFF496JRV/@@download/ENCFF496JRV.fastq.gz
https://www.encodeproject.org/files/ENCFF305UPL/@@download/ENCFF305UPL.bam
https://www.encodeproject.org/files/ENCFF915IKJ/@@download/ENCFF915IKJ.bam
https://www.encodeproject.org/files/ENCFF677IFB/@@download/ENCFF677IFB.bam
https://www.encodeproject.org/files/ENCFF558ZJW/@@download/ENCFF558ZJW.bed.gz
https://www.encodeproject.org/files/ENCFF089ZME/@@download/ENCFF089ZME.bigBed
https://www.encodeproject.org/files/ENCFF261PZG/@@download/ENCFF261PZG.bigWig
https://www.encodeproject.org/files/ENCFF766MXP/@@download/ENCFF766MXP.bed.gz
https://www.encodeproject.org/files/ENCFF793DLJ/@@download/ENCFF793DLJ.bed.gz
https://www.encodeproject.org/files/ENCFF512LXI/@@download/ENCFF512LXI.bigBed
https://www.encodeproject.org/files/ENCFF001PKJ/@@download/ENCFF001PKJ.bam
https://www.encodeproject.org/files/ENCFF001PKK/@@download/ENCFF001PKK.bam
https://www.encodeproject.org/files/ENCFF001PKL/@@download/ENCFF001PKL.bigBed
https://www.encodeproject.org/files/ENCFF001PKM/@@download/ENCFF001PKM.bigBed
https://www.encodeproject.org/files/ENCFF001PKN/@@download/ENCFF001PKN.bigBed
https://www.encodeproject.org/files/ENCFF001PKO/@@download/ENCFF001PKO.bigBed
https://www.encodeproject.org/files/ENCFF001PKP/@@download/ENCFF001PKP.bigWig
https://www.encodeproject.org/files/ENCFF001PKQ/@@download/ENCFF001PKQ.bigWig
https://www.encodeproject.org/files/ENCFF001PKW/@@download/ENCFF001PKW.fastq.gz
https://www.encodeproject.org/files/ENCFF001PKZ/@@download/ENCFF001PKZ.fastq.gz
https://www.encodeproject.org/files/ENCFF001YOU/@@download/ENCFF001YOU.bed.gz
https://www.encodeproject.org/files/ENCFF001YOV/@@download/ENCFF001YOV.bed.gz
https://www.encodeproject.org/files/ENCFF001YOW/@@download/ENCFF001YOW.bed.gz
https://www.encodeproject.org/files/ENCFF001YOX/@@download/ENCFF001YOX.bed.gz
https://www.encodeproject.org/files/ENCFF832YQP/@@download/ENCFF832YQP.bed.gz
https://www.encodeproject.org/files/ENCFF492LUY/@@download/ENCFF492LUY.bed.gz
https://www.encodeproject.org/files/ENCFF045GSM/@@download/ENCFF045GSM.bed.gz
https://www.encodeproject.org/files/ENCFF244KFF/@@download/ENCFF244KFF.bigBed
https://www.encodeproject.org/files/ENCFF313KVX/@@download/ENCFF313KVX.bigBed
https://www.encodeproject.org/files/ENCFF174RJA/@@download/ENCFF174RJA.bed.gz
https://www.encodeproject.org/files/ENCFF803LCJ/@@download/ENCFF803LCJ.bed.gz
https://www.encodeproject.org/files/ENCFF259YHL/@@download/ENCFF259YHL.bed.gz
https://www.encodeproject.org/files/ENCFF607LPY/@@download/ENCFF607LPY.bigBed
https://www.encodeproject.org/files/ENCFF128SIR/@@download/ENCFF128SIR.bigBed
https://www.encodeproject.org/files/ENCFF031EYN/@@download/ENCFF031EYN.bam
https://www.encodeproject.org/files/ENCFF704MSY/@@download/ENCFF704MSY.bam
https://www.encodeproject.org/files/ENCFF038UWZ/@@download/ENCFF038UWZ.bam
https://www.encodeproject.org/files/ENCFF973TFR/@@download/ENCFF973TFR.bam
https://www.encodeproject.org/files/ENCFF324IWW/@@download/ENCFF324IWW.bed.gz
https://www.encodeproject.org/files/ENCFF792VYX/@@download/ENCFF792VYX.bed.gz
https://www.encodeproject.org/files/ENCFF059UZN/@@download/ENCFF059UZN.bigBed
https://www.encodeproject.org/files/ENCFF485RRJ/@@download/ENCFF485RRJ.bed.gz
https://www.encodeproject.org/files/ENCFF850UBU/@@download/ENCFF850UBU.bigBed
https://www.encodeproject.org/files/ENCFF083SCF/@@download/ENCFF083SCF.bed.gz
https://www.encodeproject.org/files/ENCFF171IGZ/@@download/ENCFF171IGZ.bigBed
https://www.encodeproject.org/files/ENCFF106TRW/@@download/ENCFF106TRW.bigBed
https://www.encodeproject.org/files/ENCFF752OGI/@@download/ENCFF752OGI.bam
https://www.encodeproject.org/files/ENCFF807MAR/@@download/ENCFF807MAR.bam
https://www.encodeproject.org/files/ENCFF243REK/@@download/ENCFF243REK.bigWig
https://www.encodeproject.org/files/ENCFF188HQQ/@@download/ENCFF188HQQ.bigWig
https://www.encodeproject.org/files/ENCFF215VAG/@@download/ENCFF215VAG.bed.gz
https://www.encodeproject.org/files/ENCFF541WQM/@@download/ENCFF541WQM.bed.gz
https://www.encodeproject.org/files/ENCFF754PVV/@@download/ENCFF754PVV.bigBed
https://www.encodeproject.org/files/ENCFF072LCM/@@download/ENCFF072LCM.bigBed
https://www.encodeproject.org/files/ENCFF301JIU/@@download/ENCFF301JIU.bed.gz
https://www.encodeproject.org/files/ENCFF277UOV/@@download/ENCFF277UOV.bed.gz
https://www.encodeproject.org/files/ENCFF987AVJ/@@download/ENCFF987AVJ.bigBed
https://www.encodeproject.org/files/ENCFF762GWE/@@download/ENCFF762GWE.bigBed
https://www.encodeproject.org/files/ENCFF001PLN/@@download/ENCFF001PLN.bigBed
https://www.encodeproject.org/files/ENCFF001PLO/@@download/ENCFF001PLO.bigBed
https://www.encodeproject.org/files/ENCFF001PLP/@@download/ENCFF001PLP.bam
https://www.encodeproject.org/files/ENCFF001PLQ/@@download/ENCFF001PLQ.bigBed
https://www.encodeproject.org/files/ENCFF001PLR/@@download/ENCFF001PLR.bigBed
https://www.encodeproject.org/files/ENCFF001PLS/@@download/ENCFF001PLS.fastq.gz
https://www.encodeproject.org/files/ENCFF001PLU/@@download/ENCFF001PLU.fastq.gz
https://www.encodeproject.org/files/ENCFF001PLW/@@download/ENCFF001PLW.bigWig
https://www.encodeproject.org/files/ENCFF001PLX/@@download/ENCFF001PLX.bigWig
https://www.encodeproject.org/files/ENCFF001PMD/@@download/ENCFF001PMD.bam
https://www.encodeproject.org/files/ENCFF001YPG/@@download/ENCFF001YPG.bed.gz
https://www.encodeproject.org/files/ENCFF001YPH/@@download/ENCFF001YPH.bed.gz
https://www.encodeproject.org/files/ENCFF001YPI/@@download/ENCFF001YPI.bed.gz
https://www.encodeproject.org/files/ENCFF001YPJ/@@download/ENCFF001YPJ.bed.gz
https://www.encodeproject.org/files/ENCFF001PLT/@@download/ENCFF001PLT.fastq.gz
https://www.encodeproject.org/files/ENCFF001PLV/@@download/ENCFF001PLV.fastq.gz
https://www.encodeproject.org/files/ENCFF391LNH/@@download/ENCFF391LNH.bed.gz
https://www.encodeproject.org/files/ENCFF143JQN/@@download/ENCFF143JQN.bed.gz
https://www.encodeproject.org/files/ENCFF142VPV/@@download/ENCFF142VPV.bed.gz
https://www.encodeproject.org/files/ENCFF959ZRA/@@download/ENCFF959ZRA.bigBed
https://www.encodeproject.org/files/ENCFF388GOH/@@download/ENCFF388GOH.bigBed
https://www.encodeproject.org/files/ENCFF870IKN/@@download/ENCFF870IKN.bed.gz
https://www.encodeproject.org/files/ENCFF965MBD/@@download/ENCFF965MBD.bed.gz
https://www.encodeproject.org/files/ENCFF583EEL/@@download/ENCFF583EEL.bed.gz
https://www.encodeproject.org/files/ENCFF688FDL/@@download/ENCFF688FDL.bigBed
https://www.encodeproject.org/files/ENCFF593CRX/@@download/ENCFF593CRX.bigBed
https://www.encodeproject.org/files/ENCFF057VDA/@@download/ENCFF057VDA.bam
https://www.encodeproject.org/files/ENCFF096DPF/@@download/ENCFF096DPF.bam
https://www.encodeproject.org/files/ENCFF217PXY/@@download/ENCFF217PXY.bam
https://www.encodeproject.org/files/ENCFF770RFW/@@download/ENCFF770RFW.bam
https://www.encodeproject.org/files/ENCFF949UBW/@@download/ENCFF949UBW.bed.gz
https://www.encodeproject.org/files/ENCFF183MCM/@@download/ENCFF183MCM.bed.gz
https://www.encodeproject.org/files/ENCFF082DGH/@@download/ENCFF082DGH.bigBed
https://www.encodeproject.org/files/ENCFF961SFL/@@download/ENCFF961SFL.bigBed
https://www.encodeproject.org/files/ENCFF507JNE/@@download/ENCFF507JNE.bed.gz
https://www.encodeproject.org/files/ENCFF695AXB/@@download/ENCFF695AXB.bigBed
https://www.encodeproject.org/files/ENCFF555QZS/@@download/ENCFF555QZS.bigBed
https://www.encodeproject.org/files/ENCFF576HBH/@@download/ENCFF576HBH.bed.gz
https://www.encodeproject.org/files/ENCFF691WRX/@@download/ENCFF691WRX.bam
https://www.encodeproject.org/files/ENCFF366WLE/@@download/ENCFF366WLE.bam
https://www.encodeproject.org/files/ENCFF090NJT/@@download/ENCFF090NJT.bigWig
https://www.encodeproject.org/files/ENCFF248RIR/@@download/ENCFF248RIR.bigWig
https://www.encodeproject.org/files/ENCFF218OXC/@@download/ENCFF218OXC.bed.gz
https://www.encodeproject.org/files/ENCFF958OKV/@@download/ENCFF958OKV.bed.gz
https://www.encodeproject.org/files/ENCFF833DEL/@@download/ENCFF833DEL.bigBed
https://www.encodeproject.org/files/ENCFF352TEN/@@download/ENCFF352TEN.bigBed
https://www.encodeproject.org/files/ENCFF603SGV/@@download/ENCFF603SGV.bed.gz
https://www.encodeproject.org/files/ENCFF848QBX/@@download/ENCFF848QBX.bed.gz
https://www.encodeproject.org/files/ENCFF677ZUM/@@download/ENCFF677ZUM.bigBed
https://www.encodeproject.org/files/ENCFF240DDY/@@download/ENCFF240DDY.bigBed
https://www.encodeproject.org/files/ENCFF206GNU/@@download/ENCFF206GNU.fastq.gz
https://www.encodeproject.org/files/ENCFF554XII/@@download/ENCFF554XII.fastq.gz
https://www.encodeproject.org/files/ENCFF231TOJ/@@download/ENCFF231TOJ.fastq.gz
https://www.encodeproject.org/files/ENCFF175MNC/@@download/ENCFF175MNC.fastq.gz
https://www.encodeproject.org/files/ENCFF154UVU/@@download/ENCFF154UVU.fastq.gz
https://www.encodeproject.org/files/ENCFF700PZE/@@download/ENCFF700PZE.fastq.gz
https://www.encodeproject.org/files/ENCFF211VNZ/@@download/ENCFF211VNZ.fastq.gz
https://www.encodeproject.org/files/ENCFF023IFS/@@download/ENCFF023IFS.fastq.gz
https://www.encodeproject.org/files/ENCFF295LLM/@@download/ENCFF295LLM.fastq.gz
https://www.encodeproject.org/files/ENCFF383OYB/@@download/ENCFF383OYB.fastq.gz
https://www.encodeproject.org/files/ENCFF681LXU/@@download/ENCFF681LXU.fastq.gz
https://www.encodeproject.org/files/ENCFF245ETL/@@download/ENCFF245ETL.fastq.gz
https://www.encodeproject.org/files/ENCFF647KBO/@@download/ENCFF647KBO.fastq.gz
https://www.encodeproject.org/files/ENCFF203PDH/@@download/ENCFF203PDH.fastq.gz
https://www.encodeproject.org/files/ENCFF107BTG/@@download/ENCFF107BTG.fastq.gz
https://www.encodeproject.org/files/ENCFF262MUM/@@download/ENCFF262MUM.fastq.gz
https://www.encodeproject.org/files/ENCFF967NSX/@@download/ENCFF967NSX.fastq.gz
https://www.encodeproject.org/files/ENCFF885DDN/@@download/ENCFF885DDN.fastq.gz
https://www.encodeproject.org/files/ENCFF780QFC/@@download/ENCFF780QFC.bed.gz
https://www.encodeproject.org/files/ENCFF508JFO/@@download/ENCFF508JFO.bed.gz
https://www.encodeproject.org/files/ENCFF849GKV/@@download/ENCFF849GKV.bigWig
https://www.encodeproject.org/files/ENCFF847JCT/@@download/ENCFF847JCT.bigWig
https://www.encodeproject.org/files/ENCFF043WGG/@@download/ENCFF043WGG.bam
https://www.encodeproject.org/files/ENCFF378MST/@@download/ENCFF378MST.bam
https://www.encodeproject.org/files/ENCFF759VDK/@@download/ENCFF759VDK.bed.gz
https://www.encodeproject.org/files/ENCFF371ZID/@@download/ENCFF371ZID.bed.gz
https://www.encodeproject.org/files/ENCFF915EZA/@@download/ENCFF915EZA.bed.gz
https://www.encodeproject.org/files/ENCFF111JXR/@@download/ENCFF111JXR.bigBed
https://www.encodeproject.org/files/ENCFF390HNG/@@download/ENCFF390HNG.bigBed
https://www.encodeproject.org/files/ENCFF977MES/@@download/ENCFF977MES.bed.gz
https://www.encodeproject.org/files/ENCFF101WVO/@@download/ENCFF101WVO.bed.gz
https://www.encodeproject.org/files/ENCFF576GJE/@@download/ENCFF576GJE.bed.gz
https://www.encodeproject.org/files/ENCFF476YBO/@@download/ENCFF476YBO.bigBed
https://www.encodeproject.org/files/ENCFF186UED/@@download/ENCFF186UED.bigBed
https://www.encodeproject.org/files/ENCFF787LNS/@@download/ENCFF787LNS.bigBed
https://www.encodeproject.org/files/ENCFF289CVE/@@download/ENCFF289CVE.bigBed
https://www.encodeproject.org/files/ENCFF717CTE/@@download/ENCFF717CTE.bam
https://www.encodeproject.org/files/ENCFF634WON/@@download/ENCFF634WON.bam
https://www.encodeproject.org/files/ENCFF716POA/@@download/ENCFF716POA.bam
https://www.encodeproject.org/files/ENCFF445SAS/@@download/ENCFF445SAS.bam
https://www.encodeproject.org/files/ENCFF865QSC/@@download/ENCFF865QSC.bed.gz
https://www.encodeproject.org/files/ENCFF380PSC/@@download/ENCFF380PSC.bed.gz
https://www.encodeproject.org/files/ENCFF052QNG/@@download/ENCFF052QNG.bigBed
https://www.encodeproject.org/files/ENCFF474ZUC/@@download/ENCFF474ZUC.bigBed
https://www.encodeproject.org/files/ENCFF604HAB/@@download/ENCFF604HAB.bed.gz
https://www.encodeproject.org/files/ENCFF115ZDG/@@download/ENCFF115ZDG.bigBed
https://www.encodeproject.org/files/ENCFF286OGA/@@download/ENCFF286OGA.bed.gz
https://www.encodeproject.org/files/ENCFF790JFR/@@download/ENCFF790JFR.bigBed
https://www.encodeproject.org/files/ENCFF991JMF/@@download/ENCFF991JMF.bam
https://www.encodeproject.org/files/ENCFF938EOW/@@download/ENCFF938EOW.bam
https://www.encodeproject.org/files/ENCFF657BPN/@@download/ENCFF657BPN.bam
https://www.encodeproject.org/files/ENCFF049RJN/@@download/ENCFF049RJN.bam
https://www.encodeproject.org/files/ENCFF034WQW/@@download/ENCFF034WQW.bigWig
https://www.encodeproject.org/files/ENCFF149TTQ/@@download/ENCFF149TTQ.bigWig
https://www.encodeproject.org/files/ENCFF859OYR/@@download/ENCFF859OYR.bed.gz
https://www.encodeproject.org/files/ENCFF452GYG/@@download/ENCFF452GYG.bed.gz
https://www.encodeproject.org/files/ENCFF093NTU/@@download/ENCFF093NTU.bigBed
https://www.encodeproject.org/files/ENCFF298FWG/@@download/ENCFF298FWG.bigBed
https://www.encodeproject.org/files/ENCFF171IRP/@@download/ENCFF171IRP.bed.gz
https://www.encodeproject.org/files/ENCFF318JOA/@@download/ENCFF318JOA.bed.gz
https://www.encodeproject.org/files/ENCFF837BAS/@@download/ENCFF837BAS.bigBed
https://www.encodeproject.org/files/ENCFF339XAA/@@download/ENCFF339XAA.bigBed
https://www.encodeproject.org/files/ENCFF001PSO/@@download/ENCFF001PSO.bam
https://www.encodeproject.org/files/ENCFF001PSP/@@download/ENCFF001PSP.bigBed
https://www.encodeproject.org/files/ENCFF001PSQ/@@download/ENCFF001PSQ.bigBed
https://www.encodeproject.org/files/ENCFF001PSR/@@download/ENCFF001PSR.fastq.gz
https://www.encodeproject.org/files/ENCFF001PSW/@@download/ENCFF001PSW.bigWig
https://www.encodeproject.org/files/ENCFF001YRK/@@download/ENCFF001YRK.bed.gz
https://www.encodeproject.org/files/ENCFF001YRL/@@download/ENCFF001YRL.bed.gz
https://www.encodeproject.org/files/ENCFF001PSS/@@download/ENCFF001PSS.fastq.gz
https://www.encodeproject.org/files/ENCFF001PSV/@@download/ENCFF001PSV.fastq.gz
https://www.encodeproject.org/files/ENCFF001PST/@@download/ENCFF001PST.fastq.gz
https://www.encodeproject.org/files/ENCFF001PSU/@@download/ENCFF001PSU.fastq.gz
https://www.encodeproject.org/files/ENCFF149NDC/@@download/ENCFF149NDC.bed.gz
https://www.encodeproject.org/files/ENCFF226TCC/@@download/ENCFF226TCC.bed.gz
https://www.encodeproject.org/files/ENCFF329WOT/@@download/ENCFF329WOT.bed.gz
https://www.encodeproject.org/files/ENCFF097MZN/@@download/ENCFF097MZN.bigBed
https://www.encodeproject.org/files/ENCFF119YAT/@@download/ENCFF119YAT.bigBed
https://www.encodeproject.org/files/ENCFF300PAZ/@@download/ENCFF300PAZ.bam
https://www.encodeproject.org/files/ENCFF757ZYM/@@download/ENCFF757ZYM.bam
https://www.encodeproject.org/files/ENCFF149WTF/@@download/ENCFF149WTF.bed.gz
https://www.encodeproject.org/files/ENCFF095IEZ/@@download/ENCFF095IEZ.bed.gz
https://www.encodeproject.org/files/ENCFF181NKT/@@download/ENCFF181NKT.bigBed
https://www.encodeproject.org/files/ENCFF367RTM/@@download/ENCFF367RTM.bigBed
https://www.encodeproject.org/files/ENCFF395XSI/@@download/ENCFF395XSI.bigWig
https://www.encodeproject.org/files/ENCFF932NCI/@@download/ENCFF932NCI.bed.gz
https://www.encodeproject.org/files/ENCFF766WAD/@@download/ENCFF766WAD.bam
https://www.encodeproject.org/files/ENCFF654HNI/@@download/ENCFF654HNI.bed.gz
https://www.encodeproject.org/files/ENCFF661LLN/@@download/ENCFF661LLN.bigBed
https://www.encodeproject.org/files/ENCFF958XXG/@@download/ENCFF958XXG.bigBed
https://www.encodeproject.org/files/ENCFF817WJD/@@download/ENCFF817WJD.fastq.gz
https://www.encodeproject.org/files/ENCFF287UEE/@@download/ENCFF287UEE.fastq.gz
https://www.encodeproject.org/files/ENCFF747VCR/@@download/ENCFF747VCR.fastq.gz
https://www.encodeproject.org/files/ENCFF639WHU/@@download/ENCFF639WHU.fastq.gz
https://www.encodeproject.org/files/ENCFF062BWT/@@download/ENCFF062BWT.fastq.gz
https://www.encodeproject.org/files/ENCFF730SMZ/@@download/ENCFF730SMZ.fastq.gz
https://www.encodeproject.org/files/ENCFF278PEG/@@download/ENCFF278PEG.fastq.gz
https://www.encodeproject.org/files/ENCFF443LQI/@@download/ENCFF443LQI.fastq.gz
https://www.encodeproject.org/files/ENCFF403TJE/@@download/ENCFF403TJE.fastq.gz
https://www.encodeproject.org/files/ENCFF049WCZ/@@download/ENCFF049WCZ.fastq.gz
https://www.encodeproject.org/files/ENCFF459YEL/@@download/ENCFF459YEL.fastq.gz
https://www.encodeproject.org/files/ENCFF290FGK/@@download/ENCFF290FGK.fastq.gz
https://www.encodeproject.org/files/ENCFF952ERL/@@download/ENCFF952ERL.fastq.gz
https://www.encodeproject.org/files/ENCFF292ZMS/@@download/ENCFF292ZMS.fastq.gz
https://www.encodeproject.org/files/ENCFF613ORZ/@@download/ENCFF613ORZ.fastq.gz
https://www.encodeproject.org/files/ENCFF512QIK/@@download/ENCFF512QIK.fastq.gz
https://www.encodeproject.org/files/ENCFF606JLC/@@download/ENCFF606JLC.bed.gz
https://www.encodeproject.org/files/ENCFF137YGV/@@download/ENCFF137YGV.bed.gz
https://www.encodeproject.org/files/ENCFF763SDN/@@download/ENCFF763SDN.bigWig
https://www.encodeproject.org/files/ENCFF483YHV/@@download/ENCFF483YHV.bigWig
https://www.encodeproject.org/files/ENCFF278SWS/@@download/ENCFF278SWS.bam
https://www.encodeproject.org/files/ENCFF471UAK/@@download/ENCFF471UAK.bam
https://www.encodeproject.org/files/ENCFF261KGE/@@download/ENCFF261KGE.bed.gz
https://www.encodeproject.org/files/ENCFF054DZP/@@download/ENCFF054DZP.bed.gz
https://www.encodeproject.org/files/ENCFF007ZJG/@@download/ENCFF007ZJG.bed.gz
https://www.encodeproject.org/files/ENCFF358GAR/@@download/ENCFF358GAR.bigBed
https://www.encodeproject.org/files/ENCFF802HRO/@@download/ENCFF802HRO.bigBed
https://www.encodeproject.org/files/ENCFF648BNV/@@download/ENCFF648BNV.bed.gz
https://www.encodeproject.org/files/ENCFF747LQX/@@download/ENCFF747LQX.bed.gz
https://www.encodeproject.org/files/ENCFF628ASH/@@download/ENCFF628ASH.bed.gz
https://www.encodeproject.org/files/ENCFF497VST/@@download/ENCFF497VST.bigBed
https://www.encodeproject.org/files/ENCFF486FMX/@@download/ENCFF486FMX.bigBed
https://www.encodeproject.org/files/ENCFF957DEG/@@download/ENCFF957DEG.bigBed
https://www.encodeproject.org/files/ENCFF995IUO/@@download/ENCFF995IUO.bigBed
https://www.encodeproject.org/files/ENCFF733OGA/@@download/ENCFF733OGA.bam
https://www.encodeproject.org/files/ENCFF006XBC/@@download/ENCFF006XBC.bam
https://www.encodeproject.org/files/ENCFF298MQE/@@download/ENCFF298MQE.bam
https://www.encodeproject.org/files/ENCFF865FJO/@@download/ENCFF865FJO.bam
https://www.encodeproject.org/files/ENCFF313NSB/@@download/ENCFF313NSB.bed.gz
https://www.encodeproject.org/files/ENCFF323QWJ/@@download/ENCFF323QWJ.bigBed
https://www.encodeproject.org/files/ENCFF634EVS/@@download/ENCFF634EVS.bed.gz
https://www.encodeproject.org/files/ENCFF325DAA/@@download/ENCFF325DAA.bed.gz
https://www.encodeproject.org/files/ENCFF489YED/@@download/ENCFF489YED.bigBed
https://www.encodeproject.org/files/ENCFF468NQC/@@download/ENCFF468NQC.bed.gz
https://www.encodeproject.org/files/ENCFF894JHY/@@download/ENCFF894JHY.bigBed
https://www.encodeproject.org/files/ENCFF879XZO/@@download/ENCFF879XZO.bigBed
https://www.encodeproject.org/files/ENCFF564CSE/@@download/ENCFF564CSE.bam
https://www.encodeproject.org/files/ENCFF602QZO/@@download/ENCFF602QZO.bam
https://www.encodeproject.org/files/ENCFF447HLX/@@download/ENCFF447HLX.bam
https://www.encodeproject.org/files/ENCFF373MRX/@@download/ENCFF373MRX.bam
https://www.encodeproject.org/files/ENCFF266ZDD/@@download/ENCFF266ZDD.bigWig
https://www.encodeproject.org/files/ENCFF556PEB/@@download/ENCFF556PEB.bigWig
https://www.encodeproject.org/files/ENCFF929LJM/@@download/ENCFF929LJM.bed.gz
https://www.encodeproject.org/files/ENCFF330JCP/@@download/ENCFF330JCP.bigBed
https://www.encodeproject.org/files/ENCFF339SZF/@@download/ENCFF339SZF.bed.gz
https://www.encodeproject.org/files/ENCFF798YAT/@@download/ENCFF798YAT.bigBed
https://www.encodeproject.org/files/ENCFF757PHP/@@download/ENCFF757PHP.bigBed
https://www.encodeproject.org/files/ENCFF535MIJ/@@download/ENCFF535MIJ.bed.gz
https://www.encodeproject.org/files/ENCFF687BVY/@@download/ENCFF687BVY.bed.gz
https://www.encodeproject.org/files/ENCFF715EEE/@@download/ENCFF715EEE.bigBed
https://www.encodeproject.org/files/ENCFF883KCK/@@download/ENCFF883KCK.fastq.gz
https://www.encodeproject.org/files/ENCFF310LVJ/@@download/ENCFF310LVJ.fastq.gz
https://www.encodeproject.org/files/ENCFF753XBX/@@download/ENCFF753XBX.fastq.gz
https://www.encodeproject.org/files/ENCFF504LFX/@@download/ENCFF504LFX.fastq.gz
https://www.encodeproject.org/files/ENCFF956TIE/@@download/ENCFF956TIE.fastq.gz
https://www.encodeproject.org/files/ENCFF699HRE/@@download/ENCFF699HRE.fastq.gz
https://www.encodeproject.org/files/ENCFF736MND/@@download/ENCFF736MND.fastq.gz
https://www.encodeproject.org/files/ENCFF148VHT/@@download/ENCFF148VHT.fastq.gz
https://www.encodeproject.org/files/ENCFF393NFF/@@download/ENCFF393NFF.fastq.gz
https://www.encodeproject.org/files/ENCFF410LTA/@@download/ENCFF410LTA.fastq.gz
https://www.encodeproject.org/files/ENCFF669ZCB/@@download/ENCFF669ZCB.bed.gz
https://www.encodeproject.org/files/ENCFF061MOE/@@download/ENCFF061MOE.bigWig
https://www.encodeproject.org/files/ENCFF656XFX/@@download/ENCFF656XFX.bam
https://www.encodeproject.org/files/ENCFF454GVF/@@download/ENCFF454GVF.bed.gz
https://www.encodeproject.org/files/ENCFF136JTM/@@download/ENCFF136JTM.bed.gz
https://www.encodeproject.org/files/ENCFF984PPP/@@download/ENCFF984PPP.bed.gz
https://www.encodeproject.org/files/ENCFF153ZCY/@@download/ENCFF153ZCY.bigBed
https://www.encodeproject.org/files/ENCFF731IWZ/@@download/ENCFF731IWZ.bigBed
https://www.encodeproject.org/files/ENCFF281USD/@@download/ENCFF281USD.bed.gz
https://www.encodeproject.org/files/ENCFF865VBQ/@@download/ENCFF865VBQ.bed.gz
https://www.encodeproject.org/files/ENCFF157JHW/@@download/ENCFF157JHW.bed.gz
https://www.encodeproject.org/files/ENCFF460EHO/@@download/ENCFF460EHO.bigBed
https://www.encodeproject.org/files/ENCFF819CKG/@@download/ENCFF819CKG.bigBed
https://www.encodeproject.org/files/ENCFF906INH/@@download/ENCFF906INH.bigBed
https://www.encodeproject.org/files/ENCFF499ENC/@@download/ENCFF499ENC.bam
https://www.encodeproject.org/files/ENCFF516LZM/@@download/ENCFF516LZM.bam
https://www.encodeproject.org/files/ENCFF472EXJ/@@download/ENCFF472EXJ.bed.gz
https://www.encodeproject.org/files/ENCFF986UEF/@@download/ENCFF986UEF.bigBed
https://www.encodeproject.org/files/ENCFF741TQE/@@download/ENCFF741TQE.bed.gz
https://www.encodeproject.org/files/ENCFF462VGU/@@download/ENCFF462VGU.bigBed
https://www.encodeproject.org/files/ENCFF945FGE/@@download/ENCFF945FGE.fastq.gz
https://www.encodeproject.org/files/ENCFF926AFF/@@download/ENCFF926AFF.fastq.gz
https://www.encodeproject.org/files/ENCFF335CCE/@@download/ENCFF335CCE.fastq.gz
https://www.encodeproject.org/files/ENCFF539VYO/@@download/ENCFF539VYO.fastq.gz
https://www.encodeproject.org/files/ENCFF269ALQ/@@download/ENCFF269ALQ.bam
https://www.encodeproject.org/files/ENCFF358QAL/@@download/ENCFF358QAL.bam
https://www.encodeproject.org/files/ENCFF530INW/@@download/ENCFF530INW.bam
https://www.encodeproject.org/files/ENCFF018VXW/@@download/ENCFF018VXW.bam
https://www.encodeproject.org/files/ENCFF610ONZ/@@download/ENCFF610ONZ.bigWig
https://www.encodeproject.org/files/ENCFF561YHL/@@download/ENCFF561YHL.bigWig
https://www.encodeproject.org/files/ENCFF417TTN/@@download/ENCFF417TTN.bed.gz
https://www.encodeproject.org/files/ENCFF971HWP/@@download/ENCFF971HWP.bed.gz
https://www.encodeproject.org/files/ENCFF753QPZ/@@download/ENCFF753QPZ.bigBed
https://www.encodeproject.org/files/ENCFF179EON/@@download/ENCFF179EON.bigBed
https://www.encodeproject.org/files/ENCFF296HEE/@@download/ENCFF296HEE.bed.gz
https://www.encodeproject.org/files/ENCFF535TKC/@@download/ENCFF535TKC.bed.gz
https://www.encodeproject.org/files/ENCFF623OYV/@@download/ENCFF623OYV.bigBed
https://www.encodeproject.org/files/ENCFF717ATC/@@download/ENCFF717ATC.bigBed
https://www.encodeproject.org/files/ENCFF422EKK/@@download/ENCFF422EKK.fastq.gz
https://www.encodeproject.org/files/ENCFF856FSY/@@download/ENCFF856FSY.fastq.gz
https://www.encodeproject.org/files/ENCFF177HRY/@@download/ENCFF177HRY.fastq.gz
https://www.encodeproject.org/files/ENCFF676XGP/@@download/ENCFF676XGP.fastq.gz
https://www.encodeproject.org/files/ENCFF773TVH/@@download/ENCFF773TVH.fastq.gz
https://www.encodeproject.org/files/ENCFF281VSQ/@@download/ENCFF281VSQ.fastq.gz
https://www.encodeproject.org/files/ENCFF376PYT/@@download/ENCFF376PYT.fastq.gz
https://www.encodeproject.org/files/ENCFF509DUT/@@download/ENCFF509DUT.fastq.gz
https://www.encodeproject.org/files/ENCFF719RAI/@@download/ENCFF719RAI.fastq.gz
https://www.encodeproject.org/files/ENCFF194YOS/@@download/ENCFF194YOS.fastq.gz
https://www.encodeproject.org/files/ENCFF252TCM/@@download/ENCFF252TCM.fastq.gz
https://www.encodeproject.org/files/ENCFF308AGX/@@download/ENCFF308AGX.fastq.gz
https://www.encodeproject.org/files/ENCFF344QMH/@@download/ENCFF344QMH.fastq.gz
https://www.encodeproject.org/files/ENCFF675AFR/@@download/ENCFF675AFR.fastq.gz
https://www.encodeproject.org/files/ENCFF999QDV/@@download/ENCFF999QDV.bed.gz
https://www.encodeproject.org/files/ENCFF792AFY/@@download/ENCFF792AFY.bed.gz
https://www.encodeproject.org/files/ENCFF481BYL/@@download/ENCFF481BYL.bigWig
https://www.encodeproject.org/files/ENCFF059MLQ/@@download/ENCFF059MLQ.bigWig
https://www.encodeproject.org/files/ENCFF437ZGK/@@download/ENCFF437ZGK.bam
https://www.encodeproject.org/files/ENCFF283MTW/@@download/ENCFF283MTW.bam
https://www.encodeproject.org/files/ENCFF197IZY/@@download/ENCFF197IZY.bed.gz
https://www.encodeproject.org/files/ENCFF684IBX/@@download/ENCFF684IBX.bed.gz
https://www.encodeproject.org/files/ENCFF835DRW/@@download/ENCFF835DRW.bed.gz
https://www.encodeproject.org/files/ENCFF168PMJ/@@download/ENCFF168PMJ.bigBed
https://www.encodeproject.org/files/ENCFF213HIG/@@download/ENCFF213HIG.bigBed
https://www.encodeproject.org/files/ENCFF037GMD/@@download/ENCFF037GMD.bed.gz
https://www.encodeproject.org/files/ENCFF759TXO/@@download/ENCFF759TXO.bed.gz
https://www.encodeproject.org/files/ENCFF825SCS/@@download/ENCFF825SCS.bed.gz
https://www.encodeproject.org/files/ENCFF156NHU/@@download/ENCFF156NHU.bigBed
https://www.encodeproject.org/files/ENCFF617QWA/@@download/ENCFF617QWA.bigBed
https://www.encodeproject.org/files/ENCFF732TWP/@@download/ENCFF732TWP.bigBed
https://www.encodeproject.org/files/ENCFF832XRQ/@@download/ENCFF832XRQ.bigBed
https://www.encodeproject.org/files/ENCFF740LUX/@@download/ENCFF740LUX.bam
https://www.encodeproject.org/files/ENCFF997QMQ/@@download/ENCFF997QMQ.bam
https://www.encodeproject.org/files/ENCFF843NZI/@@download/ENCFF843NZI.bam
https://www.encodeproject.org/files/ENCFF140YAY/@@download/ENCFF140YAY.bam
https://www.encodeproject.org/files/ENCFF533BPC/@@download/ENCFF533BPC.bed.gz
https://www.encodeproject.org/files/ENCFF038QHJ/@@download/ENCFF038QHJ.bigBed
https://www.encodeproject.org/files/ENCFF520ZJU/@@download/ENCFF520ZJU.bed.gz
https://www.encodeproject.org/files/ENCFF267FSL/@@download/ENCFF267FSL.bigBed
https://www.encodeproject.org/files/ENCFF601QEV/@@download/ENCFF601QEV.bed.gz
https://www.encodeproject.org/files/ENCFF192GQX/@@download/ENCFF192GQX.bed.gz
https://www.encodeproject.org/files/ENCFF477TDQ/@@download/ENCFF477TDQ.bigBed
https://www.encodeproject.org/files/ENCFF979FPI/@@download/ENCFF979FPI.bigBed
https://www.encodeproject.org/files/ENCFF211NZC/@@download/ENCFF211NZC.bam
https://www.encodeproject.org/files/ENCFF208MVF/@@download/ENCFF208MVF.bam
https://www.encodeproject.org/files/ENCFF650CDQ/@@download/ENCFF650CDQ.bam
https://www.encodeproject.org/files/ENCFF518YPZ/@@download/ENCFF518YPZ.bam
https://www.encodeproject.org/files/ENCFF627IDE/@@download/ENCFF627IDE.bigWig
https://www.encodeproject.org/files/ENCFF846VXR/@@download/ENCFF846VXR.bigWig
https://www.encodeproject.org/files/ENCFF416JUP/@@download/ENCFF416JUP.bed.gz
https://www.encodeproject.org/files/ENCFF806NAP/@@download/ENCFF806NAP.bigBed
https://www.encodeproject.org/files/ENCFF088CYB/@@download/ENCFF088CYB.bed.gz
https://www.encodeproject.org/files/ENCFF037OUD/@@download/ENCFF037OUD.bigBed
https://www.encodeproject.org/files/ENCFF518IQU/@@download/ENCFF518IQU.bed.gz
https://www.encodeproject.org/files/ENCFF152INN/@@download/ENCFF152INN.bigBed
https://www.encodeproject.org/files/ENCFF064IMM/@@download/ENCFF064IMM.bed.gz
https://www.encodeproject.org/files/ENCFF887YAU/@@download/ENCFF887YAU.bigBed
https://www.encodeproject.org/files/ENCFF388BUS/@@download/ENCFF388BUS.fastq.gz
https://www.encodeproject.org/files/ENCFF954GWE/@@download/ENCFF954GWE.fastq.gz
https://www.encodeproject.org/files/ENCFF332ZOT/@@download/ENCFF332ZOT.fastq.gz
https://www.encodeproject.org/files/ENCFF772WNW/@@download/ENCFF772WNW.fastq.gz
https://www.encodeproject.org/files/ENCFF493FUF/@@download/ENCFF493FUF.fastq.gz
https://www.encodeproject.org/files/ENCFF344ZXG/@@download/ENCFF344ZXG.fastq.gz
https://www.encodeproject.org/files/ENCFF106ZGX/@@download/ENCFF106ZGX.fastq.gz
https://www.encodeproject.org/files/ENCFF883UUC/@@download/ENCFF883UUC.fastq.gz
https://www.encodeproject.org/files/ENCFF294ZKH/@@download/ENCFF294ZKH.fastq.gz
https://www.encodeproject.org/files/ENCFF726EBG/@@download/ENCFF726EBG.fastq.gz
https://www.encodeproject.org/files/ENCFF921QJO/@@download/ENCFF921QJO.fastq.gz
https://www.encodeproject.org/files/ENCFF881MKS/@@download/ENCFF881MKS.fastq.gz
https://www.encodeproject.org/files/ENCFF617FGD/@@download/ENCFF617FGD.bed.gz
https://www.encodeproject.org/files/ENCFF142WSR/@@download/ENCFF142WSR.bigWig
https://www.encodeproject.org/files/ENCFF793YWK/@@download/ENCFF793YWK.bam
https://www.encodeproject.org/files/ENCFF851ZEL/@@download/ENCFF851ZEL.bed.gz
https://www.encodeproject.org/files/ENCFF111MZF/@@download/ENCFF111MZF.bed.gz
https://www.encodeproject.org/files/ENCFF025UKR/@@download/ENCFF025UKR.bed.gz
https://www.encodeproject.org/files/ENCFF667IQW/@@download/ENCFF667IQW.bigBed
https://www.encodeproject.org/files/ENCFF253PQI/@@download/ENCFF253PQI.bigBed
https://www.encodeproject.org/files/ENCFF258MFC/@@download/ENCFF258MFC.bed.gz
https://www.encodeproject.org/files/ENCFF819HZR/@@download/ENCFF819HZR.bed.gz
https://www.encodeproject.org/files/ENCFF250OEI/@@download/ENCFF250OEI.bed.gz
https://www.encodeproject.org/files/ENCFF783JAU/@@download/ENCFF783JAU.bigBed
https://www.encodeproject.org/files/ENCFF068DYZ/@@download/ENCFF068DYZ.bigBed
https://www.encodeproject.org/files/ENCFF964BVR/@@download/ENCFF964BVR.bigBed
https://www.encodeproject.org/files/ENCFF314AIR/@@download/ENCFF314AIR.bam
https://www.encodeproject.org/files/ENCFF427CTM/@@download/ENCFF427CTM.bam
https://www.encodeproject.org/files/ENCFF515UXA/@@download/ENCFF515UXA.bed.gz
https://www.encodeproject.org/files/ENCFF994HOH/@@download/ENCFF994HOH.bigBed
https://www.encodeproject.org/files/ENCFF067BSM/@@download/ENCFF067BSM.bed.gz
https://www.encodeproject.org/files/ENCFF219XTR/@@download/ENCFF219XTR.bigBed
https://www.encodeproject.org/files/ENCFF856MHX/@@download/ENCFF856MHX.fastq.gz
https://www.encodeproject.org/files/ENCFF745FZP/@@download/ENCFF745FZP.fastq.gz
https://www.encodeproject.org/files/ENCFF823OGI/@@download/ENCFF823OGI.fastq.gz
https://www.encodeproject.org/files/ENCFF242EPL/@@download/ENCFF242EPL.fastq.gz
https://www.encodeproject.org/files/ENCFF393AKO/@@download/ENCFF393AKO.bam
https://www.encodeproject.org/files/ENCFF519BVS/@@download/ENCFF519BVS.bam
https://www.encodeproject.org/files/ENCFF741QLP/@@download/ENCFF741QLP.bam
https://www.encodeproject.org/files/ENCFF230KYJ/@@download/ENCFF230KYJ.bam
https://www.encodeproject.org/files/ENCFF283WGI/@@download/ENCFF283WGI.bigWig
https://www.encodeproject.org/files/ENCFF310XJU/@@download/ENCFF310XJU.bigWig
https://www.encodeproject.org/files/ENCFF317UAD/@@download/ENCFF317UAD.bed.gz
https://www.encodeproject.org/files/ENCFF880FMI/@@download/ENCFF880FMI.bigBed
https://www.encodeproject.org/files/ENCFF077VEQ/@@download/ENCFF077VEQ.bigBed
https://www.encodeproject.org/files/ENCFF789GBS/@@download/ENCFF789GBS.bed.gz
https://www.encodeproject.org/files/ENCFF950WPU/@@download/ENCFF950WPU.bigBed
https://www.encodeproject.org/files/ENCFF353EMW/@@download/ENCFF353EMW.bed.gz
https://www.encodeproject.org/files/ENCFF895CHR/@@download/ENCFF895CHR.bigBed
https://www.encodeproject.org/files/ENCFF482MMB/@@download/ENCFF482MMB.bed.gz
https://www.encodeproject.org/files/ENCFF365AVU/@@download/ENCFF365AVU.fastq.gz
https://www.encodeproject.org/files/ENCFF079QBT/@@download/ENCFF079QBT.fastq.gz
https://www.encodeproject.org/files/ENCFF532QWD/@@download/ENCFF532QWD.fastq.gz
https://www.encodeproject.org/files/ENCFF363CIZ/@@download/ENCFF363CIZ.fastq.gz
https://www.encodeproject.org/files/ENCFF290TTO/@@download/ENCFF290TTO.fastq.gz
https://www.encodeproject.org/files/ENCFF591KFJ/@@download/ENCFF591KFJ.fastq.gz
https://www.encodeproject.org/files/ENCFF784WFM/@@download/ENCFF784WFM.fastq.gz
https://www.encodeproject.org/files/ENCFF280OBN/@@download/ENCFF280OBN.fastq.gz
https://www.encodeproject.org/files/ENCFF670LNY/@@download/ENCFF670LNY.fastq.gz
https://www.encodeproject.org/files/ENCFF940FCH/@@download/ENCFF940FCH.fastq.gz
https://www.encodeproject.org/files/ENCFF769TAK/@@download/ENCFF769TAK.bed.gz
https://www.encodeproject.org/files/ENCFF930TNL/@@download/ENCFF930TNL.bigWig
https://www.encodeproject.org/files/ENCFF806UWB/@@download/ENCFF806UWB.bam
https://www.encodeproject.org/files/ENCFF401VWY/@@download/ENCFF401VWY.bed.gz
https://www.encodeproject.org/files/ENCFF444BJS/@@download/ENCFF444BJS.bed.gz
https://www.encodeproject.org/files/ENCFF518OYM/@@download/ENCFF518OYM.bed.gz
https://www.encodeproject.org/files/ENCFF007GMX/@@download/ENCFF007GMX.bigBed
https://www.encodeproject.org/files/ENCFF285BLZ/@@download/ENCFF285BLZ.bigBed
https://www.encodeproject.org/files/ENCFF076OWD/@@download/ENCFF076OWD.bed.gz
https://www.encodeproject.org/files/ENCFF105IFJ/@@download/ENCFF105IFJ.bed.gz
https://www.encodeproject.org/files/ENCFF369KFC/@@download/ENCFF369KFC.bed.gz
https://www.encodeproject.org/files/ENCFF696MPR/@@download/ENCFF696MPR.bigBed
https://www.encodeproject.org/files/ENCFF452VEK/@@download/ENCFF452VEK.bigBed
https://www.encodeproject.org/files/ENCFF351SQT/@@download/ENCFF351SQT.bigBed
https://www.encodeproject.org/files/ENCFF175BWU/@@download/ENCFF175BWU.bam
https://www.encodeproject.org/files/ENCFF202UDC/@@download/ENCFF202UDC.bam
https://www.encodeproject.org/files/ENCFF190YXE/@@download/ENCFF190YXE.bed.gz
https://www.encodeproject.org/files/ENCFF013PAN/@@download/ENCFF013PAN.bed.gz
https://www.encodeproject.org/files/ENCFF050XFU/@@download/ENCFF050XFU.bigBed
https://www.encodeproject.org/files/ENCFF281GNI/@@download/ENCFF281GNI.bigBed
https://www.encodeproject.org/files/ENCFF882QWY/@@download/ENCFF882QWY.fastq.gz
https://www.encodeproject.org/files/ENCFF009IVW/@@download/ENCFF009IVW.fastq.gz
https://www.encodeproject.org/files/ENCFF968FSR/@@download/ENCFF968FSR.fastq.gz
https://www.encodeproject.org/files/ENCFF721XDH/@@download/ENCFF721XDH.fastq.gz
https://www.encodeproject.org/files/ENCFF219ILD/@@download/ENCFF219ILD.fastq.gz
https://www.encodeproject.org/files/ENCFF085LJO/@@download/ENCFF085LJO.fastq.gz
https://www.encodeproject.org/files/ENCFF934FJT/@@download/ENCFF934FJT.bam
https://www.encodeproject.org/files/ENCFF188UTM/@@download/ENCFF188UTM.bam
https://www.encodeproject.org/files/ENCFF606PCD/@@download/ENCFF606PCD.bam
https://www.encodeproject.org/files/ENCFF256OEH/@@download/ENCFF256OEH.bam
https://www.encodeproject.org/files/ENCFF943PHW/@@download/ENCFF943PHW.bigWig
https://www.encodeproject.org/files/ENCFF232ENN/@@download/ENCFF232ENN.bigWig
https://www.encodeproject.org/files/ENCFF659RIP/@@download/ENCFF659RIP.bed.gz
https://www.encodeproject.org/files/ENCFF244NJT/@@download/ENCFF244NJT.bed.gz
https://www.encodeproject.org/files/ENCFF214QWL/@@download/ENCFF214QWL.bigBed
https://www.encodeproject.org/files/ENCFF408BOY/@@download/ENCFF408BOY.bigBed
https://www.encodeproject.org/files/ENCFF251CIG/@@download/ENCFF251CIG.bed.gz
https://www.encodeproject.org/files/ENCFF575UKF/@@download/ENCFF575UKF.bed.gz
https://www.encodeproject.org/files/ENCFF413INS/@@download/ENCFF413INS.bigBed
https://www.encodeproject.org/files/ENCFF394AIY/@@download/ENCFF394AIY.bigBed
https://www.encodeproject.org/files/ENCFF409NLR/@@download/ENCFF409NLR.fastq.gz
https://www.encodeproject.org/files/ENCFF532BFX/@@download/ENCFF532BFX.fastq.gz
https://www.encodeproject.org/files/ENCFF871XQA/@@download/ENCFF871XQA.fastq.gz
https://www.encodeproject.org/files/ENCFF899MWP/@@download/ENCFF899MWP.fastq.gz
https://www.encodeproject.org/files/ENCFF622NYI/@@download/ENCFF622NYI.fastq.gz
https://www.encodeproject.org/files/ENCFF012DID/@@download/ENCFF012DID.fastq.gz
https://www.encodeproject.org/files/ENCFF585HRB/@@download/ENCFF585HRB.fastq.gz
https://www.encodeproject.org/files/ENCFF439XWE/@@download/ENCFF439XWE.fastq.gz
https://www.encodeproject.org/files/ENCFF449VFN/@@download/ENCFF449VFN.bed.gz
https://www.encodeproject.org/files/ENCFF449NWM/@@download/ENCFF449NWM.bigWig
https://www.encodeproject.org/files/ENCFF773OMJ/@@download/ENCFF773OMJ.bam
https://www.encodeproject.org/files/ENCFF206HUG/@@download/ENCFF206HUG.bed.gz
https://www.encodeproject.org/files/ENCFF580RYK/@@download/ENCFF580RYK.bed.gz
https://www.encodeproject.org/files/ENCFF549UDU/@@download/ENCFF549UDU.bed.gz
https://www.encodeproject.org/files/ENCFF688HSB/@@download/ENCFF688HSB.bigBed
https://www.encodeproject.org/files/ENCFF543GDG/@@download/ENCFF543GDG.bigBed
https://www.encodeproject.org/files/ENCFF438QMT/@@download/ENCFF438QMT.bed.gz
https://www.encodeproject.org/files/ENCFF425OXA/@@download/ENCFF425OXA.bed.gz
https://www.encodeproject.org/files/ENCFF911XBE/@@download/ENCFF911XBE.bed.gz
https://www.encodeproject.org/files/ENCFF562FHZ/@@download/ENCFF562FHZ.bigBed
https://www.encodeproject.org/files/ENCFF445FVA/@@download/ENCFF445FVA.bigBed
https://www.encodeproject.org/files/ENCFF498DZK/@@download/ENCFF498DZK.bigBed
https://www.encodeproject.org/files/ENCFF071AJB/@@download/ENCFF071AJB.bam
https://www.encodeproject.org/files/ENCFF381BRA/@@download/ENCFF381BRA.bam
https://www.encodeproject.org/files/ENCFF489XRY/@@download/ENCFF489XRY.bed.gz
https://www.encodeproject.org/files/ENCFF489APV/@@download/ENCFF489APV.bigBed
https://www.encodeproject.org/files/ENCFF732YQI/@@download/ENCFF732YQI.bed.gz
https://www.encodeproject.org/files/ENCFF983FQS/@@download/ENCFF983FQS.bigBed
https://www.encodeproject.org/files/ENCFF846FBJ/@@download/ENCFF846FBJ.fastq.gz
https://www.encodeproject.org/files/ENCFF043AWS/@@download/ENCFF043AWS.fastq.gz
https://www.encodeproject.org/files/ENCFF414DTG/@@download/ENCFF414DTG.fastq.gz
https://www.encodeproject.org/files/ENCFF302IJK/@@download/ENCFF302IJK.fastq.gz
https://www.encodeproject.org/files/ENCFF786JKZ/@@download/ENCFF786JKZ.bam
https://www.encodeproject.org/files/ENCFF319GBV/@@download/ENCFF319GBV.bam
https://www.encodeproject.org/files/ENCFF505NAQ/@@download/ENCFF505NAQ.bam
https://www.encodeproject.org/files/ENCFF101SZX/@@download/ENCFF101SZX.bam
https://www.encodeproject.org/files/ENCFF641OPE/@@download/ENCFF641OPE.bigWig
https://www.encodeproject.org/files/ENCFF707YBF/@@download/ENCFF707YBF.bed.gz
https://www.encodeproject.org/files/ENCFF727CVX/@@download/ENCFF727CVX.bed.gz
https://www.encodeproject.org/files/ENCFF680ZDD/@@download/ENCFF680ZDD.bigWig
https://www.encodeproject.org/files/ENCFF701YIC/@@download/ENCFF701YIC.bigBed
https://www.encodeproject.org/files/ENCFF811XUJ/@@download/ENCFF811XUJ.bigBed
https://www.encodeproject.org/files/ENCFF629JJS/@@download/ENCFF629JJS.bed.gz
https://www.encodeproject.org/files/ENCFF721EGN/@@download/ENCFF721EGN.bigBed
https://www.encodeproject.org/files/ENCFF572KJG/@@download/ENCFF572KJG.bed.gz
https://www.encodeproject.org/files/ENCFF958CHM/@@download/ENCFF958CHM.bigBed
https://www.encodeproject.org/files/ENCFF611SPI/@@download/ENCFF611SPI.fastq.gz
https://www.encodeproject.org/files/ENCFF951BIB/@@download/ENCFF951BIB.fastq.gz
https://www.encodeproject.org/files/ENCFF427HCR/@@download/ENCFF427HCR.fastq.gz
https://www.encodeproject.org/files/ENCFF908LAB/@@download/ENCFF908LAB.fastq.gz
https://www.encodeproject.org/files/ENCFF326MEB/@@download/ENCFF326MEB.fastq.gz
https://www.encodeproject.org/files/ENCFF774WAN/@@download/ENCFF774WAN.fastq.gz
https://www.encodeproject.org/files/ENCFF979VLN/@@download/ENCFF979VLN.fastq.gz
https://www.encodeproject.org/files/ENCFF165SXM/@@download/ENCFF165SXM.fastq.gz
https://www.encodeproject.org/files/ENCFF520CLC/@@download/ENCFF520CLC.fastq.gz
https://www.encodeproject.org/files/ENCFF764OKQ/@@download/ENCFF764OKQ.fastq.gz
https://www.encodeproject.org/files/ENCFF964SFQ/@@download/ENCFF964SFQ.fastq.gz
https://www.encodeproject.org/files/ENCFF025QPZ/@@download/ENCFF025QPZ.fastq.gz
https://www.encodeproject.org/files/ENCFF166IHG/@@download/ENCFF166IHG.fastq.gz
https://www.encodeproject.org/files/ENCFF574QLJ/@@download/ENCFF574QLJ.fastq.gz
https://www.encodeproject.org/files/ENCFF600JFS/@@download/ENCFF600JFS.fastq.gz
https://www.encodeproject.org/files/ENCFF689WAT/@@download/ENCFF689WAT.fastq.gz
https://www.encodeproject.org/files/ENCFF191QNQ/@@download/ENCFF191QNQ.fastq.gz
https://www.encodeproject.org/files/ENCFF492BWT/@@download/ENCFF492BWT.fastq.gz
https://www.encodeproject.org/files/ENCFF899KKS/@@download/ENCFF899KKS.fastq.gz
https://www.encodeproject.org/files/ENCFF534HYY/@@download/ENCFF534HYY.fastq.gz
https://www.encodeproject.org/files/ENCFF168ZIY/@@download/ENCFF168ZIY.bed.gz
https://www.encodeproject.org/files/ENCFF989OIQ/@@download/ENCFF989OIQ.bed.gz
https://www.encodeproject.org/files/ENCFF748TZI/@@download/ENCFF748TZI.bigWig
https://www.encodeproject.org/files/ENCFF592CFE/@@download/ENCFF592CFE.bigWig
https://www.encodeproject.org/files/ENCFF204VSM/@@download/ENCFF204VSM.bam
https://www.encodeproject.org/files/ENCFF724MKC/@@download/ENCFF724MKC.bam
https://www.encodeproject.org/files/ENCFF134TMX/@@download/ENCFF134TMX.bed.gz
https://www.encodeproject.org/files/ENCFF548DQY/@@download/ENCFF548DQY.bed.gz
https://www.encodeproject.org/files/ENCFF002XOR/@@download/ENCFF002XOR.bed.gz
https://www.encodeproject.org/files/ENCFF419CVC/@@download/ENCFF419CVC.bigBed
https://www.encodeproject.org/files/ENCFF909OSB/@@download/ENCFF909OSB.bigBed
https://www.encodeproject.org/files/ENCFF452WUG/@@download/ENCFF452WUG.bed.gz
https://www.encodeproject.org/files/ENCFF705WNM/@@download/ENCFF705WNM.bed.gz
https://www.encodeproject.org/files/ENCFF554EKV/@@download/ENCFF554EKV.bed.gz
https://www.encodeproject.org/files/ENCFF137BYX/@@download/ENCFF137BYX.bigBed
https://www.encodeproject.org/files/ENCFF295CVW/@@download/ENCFF295CVW.bigBed
https://www.encodeproject.org/files/ENCFF596QJF/@@download/ENCFF596QJF.bigBed
https://www.encodeproject.org/files/ENCFF578MTG/@@download/ENCFF578MTG.bigBed
https://www.encodeproject.org/files/ENCFF090TIR/@@download/ENCFF090TIR.bam
https://www.encodeproject.org/files/ENCFF241RWF/@@download/ENCFF241RWF.bam
https://www.encodeproject.org/files/ENCFF030MTG/@@download/ENCFF030MTG.bam
https://www.encodeproject.org/files/ENCFF882TYQ/@@download/ENCFF882TYQ.bed.gz
https://www.encodeproject.org/files/ENCFF011XRW/@@download/ENCFF011XRW.bam
https://www.encodeproject.org/files/ENCFF871LOX/@@download/ENCFF871LOX.bed.gz
https://www.encodeproject.org/files/ENCFF879FZN/@@download/ENCFF879FZN.bigBed
https://www.encodeproject.org/files/ENCFF063YAX/@@download/ENCFF063YAX.bigBed
https://www.encodeproject.org/files/ENCFF677XBR/@@download/ENCFF677XBR.bed.gz
https://www.encodeproject.org/files/ENCFF827JHO/@@download/ENCFF827JHO.bed.gz
https://www.encodeproject.org/files/ENCFF015DEL/@@download/ENCFF015DEL.bigBed
https://www.encodeproject.org/files/ENCFF971UMC/@@download/ENCFF971UMC.bigBed
https://www.encodeproject.org/files/ENCFF627LHA/@@download/ENCFF627LHA.bam
https://www.encodeproject.org/files/ENCFF694CDS/@@download/ENCFF694CDS.bam
https://www.encodeproject.org/files/ENCFF841DWG/@@download/ENCFF841DWG.bam
https://www.encodeproject.org/files/ENCFF108MCR/@@download/ENCFF108MCR.bam
https://www.encodeproject.org/files/ENCFF649UQO/@@download/ENCFF649UQO.bigWig
https://www.encodeproject.org/files/ENCFF931ELY/@@download/ENCFF931ELY.bigWig
https://www.encodeproject.org/files/ENCFF202FIL/@@download/ENCFF202FIL.bed.gz
https://www.encodeproject.org/files/ENCFF742BIX/@@download/ENCFF742BIX.bigBed
https://www.encodeproject.org/files/ENCFF442HUM/@@download/ENCFF442HUM.bed.gz
https://www.encodeproject.org/files/ENCFF939EEC/@@download/ENCFF939EEC.bed.gz
https://www.encodeproject.org/files/ENCFF876DRY/@@download/ENCFF876DRY.bigBed
https://www.encodeproject.org/files/ENCFF477GJA/@@download/ENCFF477GJA.bed.gz
https://www.encodeproject.org/files/ENCFF566MBT/@@download/ENCFF566MBT.bigBed
https://www.encodeproject.org/files/ENCFF075MNH/@@download/ENCFF075MNH.bigBed
https://www.encodeproject.org/files/ENCFF103JWR/@@download/ENCFF103JWR.fastq.gz
https://www.encodeproject.org/files/ENCFF720ZOJ/@@download/ENCFF720ZOJ.fastq.gz
https://www.encodeproject.org/files/ENCFF259IMC/@@download/ENCFF259IMC.fastq.gz
https://www.encodeproject.org/files/ENCFF959BLS/@@download/ENCFF959BLS.fastq.gz
https://www.encodeproject.org/files/ENCFF571KKS/@@download/ENCFF571KKS.fastq.gz
https://www.encodeproject.org/files/ENCFF746UAY/@@download/ENCFF746UAY.fastq.gz
https://www.encodeproject.org/files/ENCFF566XTU/@@download/ENCFF566XTU.fastq.gz
https://www.encodeproject.org/files/ENCFF171YON/@@download/ENCFF171YON.fastq.gz
https://www.encodeproject.org/files/ENCFF483NHO/@@download/ENCFF483NHO.fastq.gz
https://www.encodeproject.org/files/ENCFF465OHI/@@download/ENCFF465OHI.fastq.gz
https://www.encodeproject.org/files/ENCFF908FSJ/@@download/ENCFF908FSJ.fastq.gz
https://www.encodeproject.org/files/ENCFF043JTL/@@download/ENCFF043JTL.fastq.gz
https://www.encodeproject.org/files/ENCFF500OUG/@@download/ENCFF500OUG.fastq.gz
https://www.encodeproject.org/files/ENCFF542NRP/@@download/ENCFF542NRP.fastq.gz
https://www.encodeproject.org/files/ENCFF770AIL/@@download/ENCFF770AIL.fastq.gz
https://www.encodeproject.org/files/ENCFF919FEP/@@download/ENCFF919FEP.fastq.gz
https://www.encodeproject.org/files/ENCFF418CIM/@@download/ENCFF418CIM.bed.gz
https://www.encodeproject.org/files/ENCFF037YED/@@download/ENCFF037YED.bed.gz
https://www.encodeproject.org/files/ENCFF596WHF/@@download/ENCFF596WHF.bigWig
https://www.encodeproject.org/files/ENCFF138KVI/@@download/ENCFF138KVI.bigWig
https://www.encodeproject.org/files/ENCFF272RIN/@@download/ENCFF272RIN.bam
https://www.encodeproject.org/files/ENCFF845VSD/@@download/ENCFF845VSD.bam
https://www.encodeproject.org/files/ENCFF335DAX/@@download/ENCFF335DAX.bed.gz
https://www.encodeproject.org/files/ENCFF980CIB/@@download/ENCFF980CIB.bed.gz
https://www.encodeproject.org/files/ENCFF174GKK/@@download/ENCFF174GKK.bed.gz
https://www.encodeproject.org/files/ENCFF202ENC/@@download/ENCFF202ENC.bigBed
https://www.encodeproject.org/files/ENCFF256YAT/@@download/ENCFF256YAT.bigBed
https://www.encodeproject.org/files/ENCFF504IZU/@@download/ENCFF504IZU.bed.gz
https://www.encodeproject.org/files/ENCFF431LJQ/@@download/ENCFF431LJQ.bed.gz
https://www.encodeproject.org/files/ENCFF916GMH/@@download/ENCFF916GMH.bed.gz
https://www.encodeproject.org/files/ENCFF205BAE/@@download/ENCFF205BAE.bigBed
https://www.encodeproject.org/files/ENCFF153YLE/@@download/ENCFF153YLE.bigBed
https://www.encodeproject.org/files/ENCFF903BDU/@@download/ENCFF903BDU.bigBed
https://www.encodeproject.org/files/ENCFF200DXC/@@download/ENCFF200DXC.bigBed
https://www.encodeproject.org/files/ENCFF097ITG/@@download/ENCFF097ITG.bam
https://www.encodeproject.org/files/ENCFF196NNK/@@download/ENCFF196NNK.bam
https://www.encodeproject.org/files/ENCFF506HBS/@@download/ENCFF506HBS.bam
https://www.encodeproject.org/files/ENCFF881GNE/@@download/ENCFF881GNE.bam
https://www.encodeproject.org/files/ENCFF600NOU/@@download/ENCFF600NOU.bed.gz
https://www.encodeproject.org/files/ENCFF417DGV/@@download/ENCFF417DGV.bed.gz
https://www.encodeproject.org/files/ENCFF920NHU/@@download/ENCFF920NHU.bigBed
https://www.encodeproject.org/files/ENCFF460KCY/@@download/ENCFF460KCY.bed.gz
https://www.encodeproject.org/files/ENCFF806CTH/@@download/ENCFF806CTH.bigBed
https://www.encodeproject.org/files/ENCFF151GRN/@@download/ENCFF151GRN.bigBed
https://www.encodeproject.org/files/ENCFF891QBK/@@download/ENCFF891QBK.bed.gz
https://www.encodeproject.org/files/ENCFF837DUT/@@download/ENCFF837DUT.bigBed
https://www.encodeproject.org/files/ENCFF572KDF/@@download/ENCFF572KDF.bam
https://www.encodeproject.org/files/ENCFF440PMN/@@download/ENCFF440PMN.bam
https://www.encodeproject.org/files/ENCFF196CWA/@@download/ENCFF196CWA.bam
https://www.encodeproject.org/files/ENCFF182DBS/@@download/ENCFF182DBS.bam
https://www.encodeproject.org/files/ENCFF255APF/@@download/ENCFF255APF.bigWig
https://www.encodeproject.org/files/ENCFF107NBQ/@@download/ENCFF107NBQ.bigWig
https://www.encodeproject.org/files/ENCFF733MRQ/@@download/ENCFF733MRQ.bed.gz
https://www.encodeproject.org/files/ENCFF809FBH/@@download/ENCFF809FBH.bigBed
https://www.encodeproject.org/files/ENCFF920SHP/@@download/ENCFF920SHP.bigBed
https://www.encodeproject.org/files/ENCFF526IVD/@@download/ENCFF526IVD.bed.gz
https://www.encodeproject.org/files/ENCFF039WHY/@@download/ENCFF039WHY.bed.gz
https://www.encodeproject.org/files/ENCFF280JWW/@@download/ENCFF280JWW.bed.gz
https://www.encodeproject.org/files/ENCFF242WME/@@download/ENCFF242WME.bigBed
https://www.encodeproject.org/files/ENCFF864YWJ/@@download/ENCFF864YWJ.bigBed
https://www.encodeproject.org/files/ENCFF122BHI/@@download/ENCFF122BHI.fastq.gz
https://www.encodeproject.org/files/ENCFF248OLZ/@@download/ENCFF248OLZ.fastq.gz
https://www.encodeproject.org/files/ENCFF407XOD/@@download/ENCFF407XOD.fastq.gz
https://www.encodeproject.org/files/ENCFF395EGO/@@download/ENCFF395EGO.fastq.gz
https://www.encodeproject.org/files/ENCFF388BQR/@@download/ENCFF388BQR.bed.gz
https://www.encodeproject.org/files/ENCFF174VMZ/@@download/ENCFF174VMZ.bigWig
https://www.encodeproject.org/files/ENCFF858HCK/@@download/ENCFF858HCK.bam
https://www.encodeproject.org/files/ENCFF064PDV/@@download/ENCFF064PDV.bed.gz
https://www.encodeproject.org/files/ENCFF262BZF/@@download/ENCFF262BZF.bed.gz
https://www.encodeproject.org/files/ENCFF769FFV/@@download/ENCFF769FFV.bed.gz
https://www.encodeproject.org/files/ENCFF059CJP/@@download/ENCFF059CJP.bigBed
https://www.encodeproject.org/files/ENCFF411SYM/@@download/ENCFF411SYM.bigBed
https://www.encodeproject.org/files/ENCFF373RCK/@@download/ENCFF373RCK.bed.gz
https://www.encodeproject.org/files/ENCFF944PLN/@@download/ENCFF944PLN.bed.gz
https://www.encodeproject.org/files/ENCFF737WBI/@@download/ENCFF737WBI.bed.gz
https://www.encodeproject.org/files/ENCFF338QGC/@@download/ENCFF338QGC.bigBed
https://www.encodeproject.org/files/ENCFF117IHN/@@download/ENCFF117IHN.bigBed
https://www.encodeproject.org/files/ENCFF685UBP/@@download/ENCFF685UBP.bigBed
https://www.encodeproject.org/files/ENCFF576ZFJ/@@download/ENCFF576ZFJ.bam
https://www.encodeproject.org/files/ENCFF958TNM/@@download/ENCFF958TNM.bam
https://www.encodeproject.org/files/ENCFF533RUZ/@@download/ENCFF533RUZ.bed.gz
https://www.encodeproject.org/files/ENCFF887MVZ/@@download/ENCFF887MVZ.bed.gz
https://www.encodeproject.org/files/ENCFF234LSZ/@@download/ENCFF234LSZ.bigBed
https://www.encodeproject.org/files/ENCFF753AUU/@@download/ENCFF753AUU.bigBed
https://www.encodeproject.org/files/ENCFF633WTL/@@download/ENCFF633WTL.fastq.gz
https://www.encodeproject.org/files/ENCFF532NNB/@@download/ENCFF532NNB.fastq.gz
https://www.encodeproject.org/files/ENCFF043PZZ/@@download/ENCFF043PZZ.fastq.gz
https://www.encodeproject.org/files/ENCFF496ERX/@@download/ENCFF496ERX.fastq.gz
https://www.encodeproject.org/files/ENCFF057RNT/@@download/ENCFF057RNT.bam
https://www.encodeproject.org/files/ENCFF267MJY/@@download/ENCFF267MJY.bam
https://www.encodeproject.org/files/ENCFF894XDN/@@download/ENCFF894XDN.bigWig
https://www.encodeproject.org/files/ENCFF516YMY/@@download/ENCFF516YMY.bam
https://www.encodeproject.org/files/ENCFF619WCH/@@download/ENCFF619WCH.bam
https://www.encodeproject.org/files/ENCFF959YZQ/@@download/ENCFF959YZQ.bigBed
https://www.encodeproject.org/files/ENCFF813ZMY/@@download/ENCFF813ZMY.bigWig
https://www.encodeproject.org/files/ENCFF339RXW/@@download/ENCFF339RXW.bigBed
https://www.encodeproject.org/files/ENCFF265ECA/@@download/ENCFF265ECA.bed.gz
https://www.encodeproject.org/files/ENCFF988RJQ/@@download/ENCFF988RJQ.bigBed
https://www.encodeproject.org/files/ENCFF794CRW/@@download/ENCFF794CRW.bed.gz
https://www.encodeproject.org/files/ENCFF152NST/@@download/ENCFF152NST.bigBed
https://www.encodeproject.org/files/ENCFF910HWB/@@download/ENCFF910HWB.bed.gz
https://www.encodeproject.org/files/ENCFF667VND/@@download/ENCFF667VND.bed.gz
https://www.encodeproject.org/files/ENCFF353SVV/@@download/ENCFF353SVV.fastq.gz
https://www.encodeproject.org/files/ENCFF510VTO/@@download/ENCFF510VTO.fastq.gz
https://www.encodeproject.org/files/ENCFF837EMB/@@download/ENCFF837EMB.fastq.gz
https://www.encodeproject.org/files/ENCFF362PUI/@@download/ENCFF362PUI.fastq.gz
https://www.encodeproject.org/files/ENCFF322DDH/@@download/ENCFF322DDH.fastq.gz
https://www.encodeproject.org/files/ENCFF496FUH/@@download/ENCFF496FUH.fastq.gz
https://www.encodeproject.org/files/ENCFF014YLQ/@@download/ENCFF014YLQ.fastq.gz
https://www.encodeproject.org/files/ENCFF182PLH/@@download/ENCFF182PLH.fastq.gz
https://www.encodeproject.org/files/ENCFF974WCJ/@@download/ENCFF974WCJ.fastq.gz
https://www.encodeproject.org/files/ENCFF530MQO/@@download/ENCFF530MQO.fastq.gz
https://www.encodeproject.org/files/ENCFF899TSD/@@download/ENCFF899TSD.fastq.gz
https://www.encodeproject.org/files/ENCFF494STF/@@download/ENCFF494STF.fastq.gz
https://www.encodeproject.org/files/ENCFF313EPE/@@download/ENCFF313EPE.fastq.gz
https://www.encodeproject.org/files/ENCFF037FUN/@@download/ENCFF037FUN.fastq.gz
https://www.encodeproject.org/files/ENCFF221RGX/@@download/ENCFF221RGX.fastq.gz
https://www.encodeproject.org/files/ENCFF287TAP/@@download/ENCFF287TAP.fastq.gz
https://www.encodeproject.org/files/ENCFF278VOJ/@@download/ENCFF278VOJ.fastq.gz
https://www.encodeproject.org/files/ENCFF196ALP/@@download/ENCFF196ALP.fastq.gz
https://www.encodeproject.org/files/ENCFF329LSW/@@download/ENCFF329LSW.fastq.gz
https://www.encodeproject.org/files/ENCFF436PQD/@@download/ENCFF436PQD.fastq.gz
https://www.encodeproject.org/files/ENCFF061NWF/@@download/ENCFF061NWF.bed.gz
https://www.encodeproject.org/files/ENCFF696ABJ/@@download/ENCFF696ABJ.bed.gz
https://www.encodeproject.org/files/ENCFF329CUO/@@download/ENCFF329CUO.bigWig
https://www.encodeproject.org/files/ENCFF416TVY/@@download/ENCFF416TVY.bigWig
https://www.encodeproject.org/files/ENCFF572KHE/@@download/ENCFF572KHE.bam
https://www.encodeproject.org/files/ENCFF054VMD/@@download/ENCFF054VMD.bam
https://www.encodeproject.org/files/ENCFF174QCI/@@download/ENCFF174QCI.bed.gz
https://www.encodeproject.org/files/ENCFF609INJ/@@download/ENCFF609INJ.bed.gz
https://www.encodeproject.org/files/ENCFF320SKC/@@download/ENCFF320SKC.bed.gz
https://www.encodeproject.org/files/ENCFF130KWF/@@download/ENCFF130KWF.bigBed
https://www.encodeproject.org/files/ENCFF428YLB/@@download/ENCFF428YLB.bigBed
https://www.encodeproject.org/files/ENCFF435QWA/@@download/ENCFF435QWA.bed.gz
https://www.encodeproject.org/files/ENCFF813LNS/@@download/ENCFF813LNS.bed.gz
https://www.encodeproject.org/files/ENCFF400KSK/@@download/ENCFF400KSK.bed.gz
https://www.encodeproject.org/files/ENCFF606VGL/@@download/ENCFF606VGL.bigBed
https://www.encodeproject.org/files/ENCFF288OHT/@@download/ENCFF288OHT.bigBed
https://www.encodeproject.org/files/ENCFF300DLP/@@download/ENCFF300DLP.bigBed
https://www.encodeproject.org/files/ENCFF260XQZ/@@download/ENCFF260XQZ.bigBed
https://www.encodeproject.org/files/ENCFF749KTB/@@download/ENCFF749KTB.bam
https://www.encodeproject.org/files/ENCFF122CUG/@@download/ENCFF122CUG.bam
https://www.encodeproject.org/files/ENCFF475OBM/@@download/ENCFF475OBM.bam
https://www.encodeproject.org/files/ENCFF185ZFO/@@download/ENCFF185ZFO.bam
https://www.encodeproject.org/files/ENCFF691KFW/@@download/ENCFF691KFW.bed.gz
https://www.encodeproject.org/files/ENCFF842BER/@@download/ENCFF842BER.bigBed
https://www.encodeproject.org/files/ENCFF964DTD/@@download/ENCFF964DTD.bed.gz
https://www.encodeproject.org/files/ENCFF708VGP/@@download/ENCFF708VGP.bed.gz
https://www.encodeproject.org/files/ENCFF528OAR/@@download/ENCFF528OAR.bigBed
https://www.encodeproject.org/files/ENCFF105YWY/@@download/ENCFF105YWY.bigBed
https://www.encodeproject.org/files/ENCFF085TJJ/@@download/ENCFF085TJJ.bed.gz
https://www.encodeproject.org/files/ENCFF904WUR/@@download/ENCFF904WUR.bigBed
https://www.encodeproject.org/files/ENCFF372DNP/@@download/ENCFF372DNP.bam
https://www.encodeproject.org/files/ENCFF819FJR/@@download/ENCFF819FJR.bam
https://www.encodeproject.org/files/ENCFF918OVD/@@download/ENCFF918OVD.bam
https://www.encodeproject.org/files/ENCFF158HQN/@@download/ENCFF158HQN.bam
https://www.encodeproject.org/files/ENCFF503FPW/@@download/ENCFF503FPW.bigWig
https://www.encodeproject.org/files/ENCFF906WCV/@@download/ENCFF906WCV.bigWig
https://www.encodeproject.org/files/ENCFF033RIH/@@download/ENCFF033RIH.bed.gz
https://www.encodeproject.org/files/ENCFF528LBB/@@download/ENCFF528LBB.bed.gz
https://www.encodeproject.org/files/ENCFF702GGW/@@download/ENCFF702GGW.bigBed
https://www.encodeproject.org/files/ENCFF110ZWN/@@download/ENCFF110ZWN.bigBed
https://www.encodeproject.org/files/ENCFF629JXN/@@download/ENCFF629JXN.bed.gz
https://www.encodeproject.org/files/ENCFF378PFF/@@download/ENCFF378PFF.bed.gz
https://www.encodeproject.org/files/ENCFF056KSD/@@download/ENCFF056KSD.bigBed
https://www.encodeproject.org/files/ENCFF438MXT/@@download/ENCFF438MXT.bigBed
https://www.encodeproject.org/files/ENCFF001PXJ/@@download/ENCFF001PXJ.bigBed
https://www.encodeproject.org/files/ENCFF001PXK/@@download/ENCFF001PXK.bigBed
https://www.encodeproject.org/files/ENCFF001PXL/@@download/ENCFF001PXL.fastq.gz
https://www.encodeproject.org/files/ENCFF001PXO/@@download/ENCFF001PXO.bam
https://www.encodeproject.org/files/ENCFF001PXQ/@@download/ENCFF001PXQ.bigWig
https://www.encodeproject.org/files/ENCFF001YSY/@@download/ENCFF001YSY.bed.gz
https://www.encodeproject.org/files/ENCFF001YSZ/@@download/ENCFF001YSZ.bed.gz
https://www.encodeproject.org/files/ENCFF001PXP/@@download/ENCFF001PXP.fastq.gz
https://www.encodeproject.org/files/ENCFF001PXM/@@download/ENCFF001PXM.fastq.gz
https://www.encodeproject.org/files/ENCFF001PXN/@@download/ENCFF001PXN.fastq.gz
https://www.encodeproject.org/files/ENCFF063UCP/@@download/ENCFF063UCP.bed.gz
https://www.encodeproject.org/files/ENCFF610DNV/@@download/ENCFF610DNV.bed.gz
https://www.encodeproject.org/files/ENCFF040EOQ/@@download/ENCFF040EOQ.bed.gz
https://www.encodeproject.org/files/ENCFF907QFJ/@@download/ENCFF907QFJ.bigBed
https://www.encodeproject.org/files/ENCFF555ZYP/@@download/ENCFF555ZYP.bigBed
https://www.encodeproject.org/files/ENCFF735GMJ/@@download/ENCFF735GMJ.bam
https://www.encodeproject.org/files/ENCFF235ZQE/@@download/ENCFF235ZQE.bam
https://www.encodeproject.org/files/ENCFF515LDR/@@download/ENCFF515LDR.bed.gz
https://www.encodeproject.org/files/ENCFF609EOP/@@download/ENCFF609EOP.bed.gz
https://www.encodeproject.org/files/ENCFF100YAX/@@download/ENCFF100YAX.bigBed
https://www.encodeproject.org/files/ENCFF322RBF/@@download/ENCFF322RBF.bigBed
https://www.encodeproject.org/files/ENCFF432XCI/@@download/ENCFF432XCI.bam
https://www.encodeproject.org/files/ENCFF908NIP/@@download/ENCFF908NIP.bigWig
https://www.encodeproject.org/files/ENCFF400MAG/@@download/ENCFF400MAG.bed.gz
https://www.encodeproject.org/files/ENCFF623SXX/@@download/ENCFF623SXX.bed.gz
https://www.encodeproject.org/files/ENCFF361VDC/@@download/ENCFF361VDC.bigBed
https://www.encodeproject.org/files/ENCFF337GLX/@@download/ENCFF337GLX.bigBed
https://www.encodeproject.org/files/ENCFF001PXR/@@download/ENCFF001PXR.bigBed
https://www.encodeproject.org/files/ENCFF001PXS/@@download/ENCFF001PXS.bigBed
https://www.encodeproject.org/files/ENCFF001PXT/@@download/ENCFF001PXT.fastq.gz
https://www.encodeproject.org/files/ENCFF001PXY/@@download/ENCFF001PXY.bigWig
https://www.encodeproject.org/files/ENCFF001PXZ/@@download/ENCFF001PXZ.bam
https://www.encodeproject.org/files/ENCFF001YTA/@@download/ENCFF001YTA.bed.gz
https://www.encodeproject.org/files/ENCFF001YTB/@@download/ENCFF001YTB.bed.gz
https://www.encodeproject.org/files/ENCFF001PXX/@@download/ENCFF001PXX.fastq.gz
https://www.encodeproject.org/files/ENCFF001PXV/@@download/ENCFF001PXV.fastq.gz
https://www.encodeproject.org/files/ENCFF001PXW/@@download/ENCFF001PXW.fastq.gz
https://www.encodeproject.org/files/ENCFF785MPH/@@download/ENCFF785MPH.bed.gz
https://www.encodeproject.org/files/ENCFF784EUY/@@download/ENCFF784EUY.bed.gz
https://www.encodeproject.org/files/ENCFF976MAY/@@download/ENCFF976MAY.bed.gz
https://www.encodeproject.org/files/ENCFF131FAY/@@download/ENCFF131FAY.bigBed
https://www.encodeproject.org/files/ENCFF790HIR/@@download/ENCFF790HIR.bigBed
https://www.encodeproject.org/files/ENCFF041AKP/@@download/ENCFF041AKP.bam
https://www.encodeproject.org/files/ENCFF024FPS/@@download/ENCFF024FPS.bam
https://www.encodeproject.org/files/ENCFF031JUW/@@download/ENCFF031JUW.bed.gz
https://www.encodeproject.org/files/ENCFF807WME/@@download/ENCFF807WME.bed.gz
https://www.encodeproject.org/files/ENCFF220AKR/@@download/ENCFF220AKR.bigBed
https://www.encodeproject.org/files/ENCFF954HYG/@@download/ENCFF954HYG.bigBed
https://www.encodeproject.org/files/ENCFF821FTB/@@download/ENCFF821FTB.bam
https://www.encodeproject.org/files/ENCFF259ZNG/@@download/ENCFF259ZNG.bigWig
https://www.encodeproject.org/files/ENCFF913SIN/@@download/ENCFF913SIN.bed.gz
https://www.encodeproject.org/files/ENCFF454WEJ/@@download/ENCFF454WEJ.bed.gz
https://www.encodeproject.org/files/ENCFF556QPY/@@download/ENCFF556QPY.bigBed
https://www.encodeproject.org/files/ENCFF813HZE/@@download/ENCFF813HZE.bigBed
https://www.encodeproject.org/files/ENCFF001PNV/@@download/ENCFF001PNV.bam
https://www.encodeproject.org/files/ENCFF001PNW/@@download/ENCFF001PNW.bigBed
https://www.encodeproject.org/files/ENCFF001PNX/@@download/ENCFF001PNX.bigBed
https://www.encodeproject.org/files/ENCFF001PNY/@@download/ENCFF001PNY.bigBed
https://www.encodeproject.org/files/ENCFF001PNZ/@@download/ENCFF001PNZ.bigBed
https://www.encodeproject.org/files/ENCFF001POA/@@download/ENCFF001POA.fastq.gz
https://www.encodeproject.org/files/ENCFF001POI/@@download/ENCFF001POI.fastq.gz
https://www.encodeproject.org/files/ENCFF001POL/@@download/ENCFF001POL.bam
https://www.encodeproject.org/files/ENCFF001PON/@@download/ENCFF001PON.bigWig
https://www.encodeproject.org/files/ENCFF001POO/@@download/ENCFF001POO.bigWig
https://www.encodeproject.org/files/ENCFF001YQA/@@download/ENCFF001YQA.bed.gz
https://www.encodeproject.org/files/ENCFF001YQB/@@download/ENCFF001YQB.bed.gz
https://www.encodeproject.org/files/ENCFF001YQC/@@download/ENCFF001YQC.bed.gz
https://www.encodeproject.org/files/ENCFF001YQD/@@download/ENCFF001YQD.bed.gz
https://www.encodeproject.org/files/ENCFF001POM/@@download/ENCFF001POM.fastq.gz
https://www.encodeproject.org/files/ENCFF001POH/@@download/ENCFF001POH.fastq.gz
https://www.encodeproject.org/files/ENCFF001POJ/@@download/ENCFF001POJ.fastq.gz
https://www.encodeproject.org/files/ENCFF001POB/@@download/ENCFF001POB.fastq.gz
https://www.encodeproject.org/files/ENCFF001POC/@@download/ENCFF001POC.fastq.gz
https://www.encodeproject.org/files/ENCFF001POG/@@download/ENCFF001POG.fastq.gz
https://www.encodeproject.org/files/ENCFF001POE/@@download/ENCFF001POE.fastq.gz
https://www.encodeproject.org/files/ENCFF001POK/@@download/ENCFF001POK.fastq.gz
https://www.encodeproject.org/files/ENCFF001POD/@@download/ENCFF001POD.fastq.gz
https://www.encodeproject.org/files/ENCFF001POF/@@download/ENCFF001POF.fastq.gz
https://www.encodeproject.org/files/ENCFF076KTC/@@download/ENCFF076KTC.bed.gz
https://www.encodeproject.org/files/ENCFF136LCD/@@download/ENCFF136LCD.bed.gz
https://www.encodeproject.org/files/ENCFF451NCI/@@download/ENCFF451NCI.bed.gz
https://www.encodeproject.org/files/ENCFF569WSD/@@download/ENCFF569WSD.bigBed
https://www.encodeproject.org/files/ENCFF941WCF/@@download/ENCFF941WCF.bigBed
https://www.encodeproject.org/files/ENCFF395WSA/@@download/ENCFF395WSA.bed.gz
https://www.encodeproject.org/files/ENCFF435OUU/@@download/ENCFF435OUU.bed.gz
https://www.encodeproject.org/files/ENCFF484HJE/@@download/ENCFF484HJE.bed.gz
https://www.encodeproject.org/files/ENCFF193HSV/@@download/ENCFF193HSV.bigBed
https://www.encodeproject.org/files/ENCFF536DOZ/@@download/ENCFF536DOZ.bigBed
https://www.encodeproject.org/files/ENCFF612RQF/@@download/ENCFF612RQF.bam
https://www.encodeproject.org/files/ENCFF310SCC/@@download/ENCFF310SCC.bam
https://www.encodeproject.org/files/ENCFF524QGM/@@download/ENCFF524QGM.bam
https://www.encodeproject.org/files/ENCFF601FYE/@@download/ENCFF601FYE.bam
https://www.encodeproject.org/files/ENCFF178JIT/@@download/ENCFF178JIT.bed.gz
https://www.encodeproject.org/files/ENCFF736NXR/@@download/ENCFF736NXR.bed.gz
https://www.encodeproject.org/files/ENCFF245CWX/@@download/ENCFF245CWX.bigBed
https://www.encodeproject.org/files/ENCFF817LCV/@@download/ENCFF817LCV.bigBed
https://www.encodeproject.org/files/ENCFF024RLR/@@download/ENCFF024RLR.bed.gz
https://www.encodeproject.org/files/ENCFF971VVV/@@download/ENCFF971VVV.bed.gz
https://www.encodeproject.org/files/ENCFF323OBH/@@download/ENCFF323OBH.bigBed
https://www.encodeproject.org/files/ENCFF693CFL/@@download/ENCFF693CFL.bigBed
https://www.encodeproject.org/files/ENCFF830OKJ/@@download/ENCFF830OKJ.bam
https://www.encodeproject.org/files/ENCFF668IWB/@@download/ENCFF668IWB.bam
https://www.encodeproject.org/files/ENCFF650OFZ/@@download/ENCFF650OFZ.bigWig
https://www.encodeproject.org/files/ENCFF793YHC/@@download/ENCFF793YHC.bigWig
https://www.encodeproject.org/files/ENCFF397ZZJ/@@download/ENCFF397ZZJ.bed.gz
https://www.encodeproject.org/files/ENCFF935ZWA/@@download/ENCFF935ZWA.bed.gz
https://www.encodeproject.org/files/ENCFF420ZAN/@@download/ENCFF420ZAN.bigBed
https://www.encodeproject.org/files/ENCFF275LUM/@@download/ENCFF275LUM.bigBed
https://www.encodeproject.org/files/ENCFF684ILL/@@download/ENCFF684ILL.bed.gz
https://www.encodeproject.org/files/ENCFF318KUB/@@download/ENCFF318KUB.bed.gz
https://www.encodeproject.org/files/ENCFF829NOK/@@download/ENCFF829NOK.bigBed
https://www.encodeproject.org/files/ENCFF764ZUZ/@@download/ENCFF764ZUZ.bigBed
https://www.encodeproject.org/files/ENCFF857LVB/@@download/ENCFF857LVB.fastq.gz
https://www.encodeproject.org/files/ENCFF252VQF/@@download/ENCFF252VQF.fastq.gz
https://www.encodeproject.org/files/ENCFF862SPB/@@download/ENCFF862SPB.fastq.gz
https://www.encodeproject.org/files/ENCFF881THL/@@download/ENCFF881THL.fastq.gz
https://www.encodeproject.org/files/ENCFF168TZA/@@download/ENCFF168TZA.fastq.gz
https://www.encodeproject.org/files/ENCFF104CTO/@@download/ENCFF104CTO.fastq.gz
https://www.encodeproject.org/files/ENCFF156AKM/@@download/ENCFF156AKM.fastq.gz
https://www.encodeproject.org/files/ENCFF714UXJ/@@download/ENCFF714UXJ.fastq.gz
https://www.encodeproject.org/files/ENCFF892RXK/@@download/ENCFF892RXK.fastq.gz
https://www.encodeproject.org/files/ENCFF741BBT/@@download/ENCFF741BBT.fastq.gz
https://www.encodeproject.org/files/ENCFF616AWV/@@download/ENCFF616AWV.fastq.gz
https://www.encodeproject.org/files/ENCFF138IJH/@@download/ENCFF138IJH.fastq.gz
https://www.encodeproject.org/files/ENCFF663KPB/@@download/ENCFF663KPB.fastq.gz
https://www.encodeproject.org/files/ENCFF443ABD/@@download/ENCFF443ABD.fastq.gz
https://www.encodeproject.org/files/ENCFF745AEJ/@@download/ENCFF745AEJ.bed.gz
https://www.encodeproject.org/files/ENCFF189WOR/@@download/ENCFF189WOR.bed.gz
https://www.encodeproject.org/files/ENCFF138YUJ/@@download/ENCFF138YUJ.bigWig
https://www.encodeproject.org/files/ENCFF301ECS/@@download/ENCFF301ECS.bigWig
https://www.encodeproject.org/files/ENCFF604QYI/@@download/ENCFF604QYI.bam
https://www.encodeproject.org/files/ENCFF546LHD/@@download/ENCFF546LHD.bam
https://www.encodeproject.org/files/ENCFF416SPP/@@download/ENCFF416SPP.bed.gz
https://www.encodeproject.org/files/ENCFF069JIA/@@download/ENCFF069JIA.bed.gz
https://www.encodeproject.org/files/ENCFF060NTY/@@download/ENCFF060NTY.bed.gz
https://www.encodeproject.org/files/ENCFF963VOO/@@download/ENCFF963VOO.bigBed
https://www.encodeproject.org/files/ENCFF721YJS/@@download/ENCFF721YJS.bigBed
https://www.encodeproject.org/files/ENCFF420ZMK/@@download/ENCFF420ZMK.bed.gz
https://www.encodeproject.org/files/ENCFF264ZLU/@@download/ENCFF264ZLU.bed.gz
https://www.encodeproject.org/files/ENCFF701IQB/@@download/ENCFF701IQB.bed.gz
https://www.encodeproject.org/files/ENCFF592NYG/@@download/ENCFF592NYG.bigBed
https://www.encodeproject.org/files/ENCFF588XUK/@@download/ENCFF588XUK.bigBed
https://www.encodeproject.org/files/ENCFF748LUV/@@download/ENCFF748LUV.bigBed
https://www.encodeproject.org/files/ENCFF521KPM/@@download/ENCFF521KPM.bigBed
https://www.encodeproject.org/files/ENCFF185FHA/@@download/ENCFF185FHA.bam
https://www.encodeproject.org/files/ENCFF973RKN/@@download/ENCFF973RKN.bam
https://www.encodeproject.org/files/ENCFF120ALE/@@download/ENCFF120ALE.bam
https://www.encodeproject.org/files/ENCFF698TBF/@@download/ENCFF698TBF.bam
https://www.encodeproject.org/files/ENCFF784YUW/@@download/ENCFF784YUW.bed.gz
https://www.encodeproject.org/files/ENCFF154OAC/@@download/ENCFF154OAC.bed.gz
https://www.encodeproject.org/files/ENCFF413CFX/@@download/ENCFF413CFX.bed.gz
https://www.encodeproject.org/files/ENCFF261DNB/@@download/ENCFF261DNB.bigBed
https://www.encodeproject.org/files/ENCFF837ORA/@@download/ENCFF837ORA.bigBed
https://www.encodeproject.org/files/ENCFF566JHT/@@download/ENCFF566JHT.bed.gz
https://www.encodeproject.org/files/ENCFF077CAO/@@download/ENCFF077CAO.bigBed
https://www.encodeproject.org/files/ENCFF247UIN/@@download/ENCFF247UIN.bigBed
https://www.encodeproject.org/files/ENCFF494OEH/@@download/ENCFF494OEH.bam
https://www.encodeproject.org/files/ENCFF307HOA/@@download/ENCFF307HOA.bam
https://www.encodeproject.org/files/ENCFF217GJH/@@download/ENCFF217GJH.bam
https://www.encodeproject.org/files/ENCFF750TCN/@@download/ENCFF750TCN.bam
https://www.encodeproject.org/files/ENCFF829UGS/@@download/ENCFF829UGS.bigWig
https://www.encodeproject.org/files/ENCFF159SBU/@@download/ENCFF159SBU.bigWig
https://www.encodeproject.org/files/ENCFF382UIT/@@download/ENCFF382UIT.bed.gz
https://www.encodeproject.org/files/ENCFF504WSP/@@download/ENCFF504WSP.bed.gz
https://www.encodeproject.org/files/ENCFF368HFM/@@download/ENCFF368HFM.bigBed
https://www.encodeproject.org/files/ENCFF340OMP/@@download/ENCFF340OMP.bigBed
https://www.encodeproject.org/files/ENCFF311EHI/@@download/ENCFF311EHI.bed.gz
https://www.encodeproject.org/files/ENCFF780REL/@@download/ENCFF780REL.bigBed
https://www.encodeproject.org/files/ENCFF987KPS/@@download/ENCFF987KPS.bed.gz
https://www.encodeproject.org/files/ENCFF438JMF/@@download/ENCFF438JMF.bigBed
https://www.encodeproject.org/files/ENCFF326WQU/@@download/ENCFF326WQU.fastq.gz
https://www.encodeproject.org/files/ENCFF121ZAH/@@download/ENCFF121ZAH.fastq.gz
https://www.encodeproject.org/files/ENCFF246JKD/@@download/ENCFF246JKD.fastq.gz
https://www.encodeproject.org/files/ENCFF175URR/@@download/ENCFF175URR.bam
https://www.encodeproject.org/files/ENCFF268ENO/@@download/ENCFF268ENO.bigWig
https://www.encodeproject.org/files/ENCFF786UDB/@@download/ENCFF786UDB.bed.gz
https://www.encodeproject.org/files/ENCFF456YIN/@@download/ENCFF456YIN.bigBed
https://www.encodeproject.org/files/ENCFF054OQY/@@download/ENCFF054OQY.bigBed
https://www.encodeproject.org/files/ENCFF229LDQ/@@download/ENCFF229LDQ.bam
https://www.encodeproject.org/files/ENCFF685AWS/@@download/ENCFF685AWS.bam
https://www.encodeproject.org/files/ENCFF160WMQ/@@download/ENCFF160WMQ.bed.gz
https://www.encodeproject.org/files/ENCFF960WAB/@@download/ENCFF960WAB.bed.gz
https://www.encodeproject.org/files/ENCFF001OYT/@@download/ENCFF001OYT.fastq.gz
https://www.encodeproject.org/files/ENCFF001OYU/@@download/ENCFF001OYU.fastq.gz
https://www.encodeproject.org/files/ENCFF001QCU/@@download/ENCFF001QCU.bam
https://www.encodeproject.org/files/ENCFF001QCV/@@download/ENCFF001QCV.bam
https://www.encodeproject.org/files/ENCFF001QCW/@@download/ENCFF001QCW.bam
https://www.encodeproject.org/files/ENCFF001QCY/@@download/ENCFF001QCY.bigBed
https://www.encodeproject.org/files/ENCFF001QCZ/@@download/ENCFF001QCZ.bigBed
https://www.encodeproject.org/files/ENCFF001QDA/@@download/ENCFF001QDA.bam
https://www.encodeproject.org/files/ENCFF001QDB/@@download/ENCFF001QDB.bigBed
https://www.encodeproject.org/files/ENCFF001QDC/@@download/ENCFF001QDC.bigBed
https://www.encodeproject.org/files/ENCFF001QDD/@@download/ENCFF001QDD.bigBed
https://www.encodeproject.org/files/ENCFF001QDF/@@download/ENCFF001QDF.bam
https://www.encodeproject.org/files/ENCFF001QDH/@@download/ENCFF001QDH.bigBed
https://www.encodeproject.org/files/ENCFF001QDI/@@download/ENCFF001QDI.bigBed
https://www.encodeproject.org/files/ENCFF001QDJ/@@download/ENCFF001QDJ.bigBed
https://www.encodeproject.org/files/ENCFF001QDK/@@download/ENCFF001QDK.bigBed
https://www.encodeproject.org/files/ENCFF001QDL/@@download/ENCFF001QDL.bigBed
https://www.encodeproject.org/files/ENCFF001QDP/@@download/ENCFF001QDP.fastq.gz
https://www.encodeproject.org/files/ENCFF001QDU/@@download/ENCFF001QDU.fastq.gz
https://www.encodeproject.org/files/ENCFF001QDV/@@download/ENCFF001QDV.bigWig
https://www.encodeproject.org/files/ENCFF001QDW/@@download/ENCFF001QDW.fastq.gz
https://www.encodeproject.org/files/ENCFF001QDX/@@download/ENCFF001QDX.bigWig
https://www.encodeproject.org/files/ENCFF001QDY/@@download/ENCFF001QDY.bigWig
https://www.encodeproject.org/files/ENCFF001QDZ/@@download/ENCFF001QDZ.fastq.gz
https://www.encodeproject.org/files/ENCFF001QEA/@@download/ENCFF001QEA.bigWig
https://www.encodeproject.org/files/ENCFF001QEB/@@download/ENCFF001QEB.bigWig
https://www.encodeproject.org/files/ENCFF001QEC/@@download/ENCFF001QEC.fastq.gz
https://www.encodeproject.org/files/ENCFF001YUN/@@download/ENCFF001YUN.bed.gz
https://www.encodeproject.org/files/ENCFF001YUO/@@download/ENCFF001YUO.bed.gz
https://www.encodeproject.org/files/ENCFF001YUP/@@download/ENCFF001YUP.bed.gz
https://www.encodeproject.org/files/ENCFF001YUQ/@@download/ENCFF001YUQ.bed.gz
https://www.encodeproject.org/files/ENCFF001YUR/@@download/ENCFF001YUR.bed.gz
https://www.encodeproject.org/files/ENCFF001YUU/@@download/ENCFF001YUU.bed.gz
https://www.encodeproject.org/files/ENCFF001YUV/@@download/ENCFF001YUV.bed.gz
https://www.encodeproject.org/files/ENCFF001YUW/@@download/ENCFF001YUW.bed.gz
https://www.encodeproject.org/files/ENCFF001YUX/@@download/ENCFF001YUX.bed.gz
https://www.encodeproject.org/files/ENCFF001YUY/@@download/ENCFF001YUY.bed.gz
https://www.encodeproject.org/files/ENCFF001OYR/@@download/ENCFF001OYR.bigBed
https://www.encodeproject.org/files/ENCFF001OYS/@@download/ENCFF001OYS.bigBed
https://www.encodeproject.org/files/ENCFF001OZD/@@download/ENCFF001OZD.bigWig
https://www.encodeproject.org/files/ENCFF001OZE/@@download/ENCFF001OZE.bigWig
https://www.encodeproject.org/files/ENCFF001PAP/@@download/ENCFF001PAP.bam
https://www.encodeproject.org/files/ENCFF001QCT/@@download/ENCFF001QCT.bam
https://www.encodeproject.org/files/ENCFF001QCX/@@download/ENCFF001QCX.bigBed
https://www.encodeproject.org/files/ENCFF001QDG/@@download/ENCFF001QDG.bigBed
https://www.encodeproject.org/files/ENCFF001QDO/@@download/ENCFF001QDO.fastq.gz
https://www.encodeproject.org/files/ENCFF001QDT/@@download/ENCFF001QDT.bigWig
https://www.encodeproject.org/files/ENCFF001YMA/@@download/ENCFF001YMA.bed.gz
https://www.encodeproject.org/files/ENCFF001YMB/@@download/ENCFF001YMB.bed.gz
https://www.encodeproject.org/files/ENCFF001YUM/@@download/ENCFF001YUM.bed.gz
https://www.encodeproject.org/files/ENCFF001YUT/@@download/ENCFF001YUT.bed.gz
https://www.encodeproject.org/files/ENCFF001OYY/@@download/ENCFF001OYY.fastq.gz
https://www.encodeproject.org/files/ENCFF001OYX/@@download/ENCFF001OYX.fastq.gz
https://www.encodeproject.org/files/ENCFF001OYV/@@download/ENCFF001OYV.fastq.gz
https://www.encodeproject.org/files/ENCFF001OYZ/@@download/ENCFF001OYZ.fastq.gz
https://www.encodeproject.org/files/ENCFF001OZA/@@download/ENCFF001OZA.fastq.gz
https://www.encodeproject.org/files/ENCFF001OZC/@@download/ENCFF001OZC.fastq.gz
https://www.encodeproject.org/files/ENCFF001OYW/@@download/ENCFF001OYW.fastq.gz
https://www.encodeproject.org/files/ENCFF001OZB/@@download/ENCFF001OZB.fastq.gz
https://www.encodeproject.org/files/ENCFF093GTE/@@download/ENCFF093GTE.bed.gz
https://www.encodeproject.org/files/ENCFF651EAU/@@download/ENCFF651EAU.bed.gz
https://www.encodeproject.org/files/ENCFF144WLN/@@download/ENCFF144WLN.bed.gz
https://www.encodeproject.org/files/ENCFF845NIL/@@download/ENCFF845NIL.bigBed
https://www.encodeproject.org/files/ENCFF213ZCN/@@download/ENCFF213ZCN.bigBed
https://www.encodeproject.org/files/ENCFF313AFZ/@@download/ENCFF313AFZ.bed.gz
https://www.encodeproject.org/files/ENCFF932AWG/@@download/ENCFF932AWG.bed.gz
https://www.encodeproject.org/files/ENCFF027AIV/@@download/ENCFF027AIV.bed.gz
https://www.encodeproject.org/files/ENCFF295SXR/@@download/ENCFF295SXR.bigBed
https://www.encodeproject.org/files/ENCFF461TNO/@@download/ENCFF461TNO.bed.gz
https://www.encodeproject.org/files/ENCFF219XZJ/@@download/ENCFF219XZJ.bed.gz
https://www.encodeproject.org/files/ENCFF928ZJV/@@download/ENCFF928ZJV.bigBed
https://www.encodeproject.org/files/ENCFF735BYV/@@download/ENCFF735BYV.bed.gz
https://www.encodeproject.org/files/ENCFF125BYM/@@download/ENCFF125BYM.bed.gz
https://www.encodeproject.org/files/ENCFF610BME/@@download/ENCFF610BME.bigBed
https://www.encodeproject.org/files/ENCFF331HCM/@@download/ENCFF331HCM.bigBed
https://www.encodeproject.org/files/ENCFF053DOY/@@download/ENCFF053DOY.bed.gz
https://www.encodeproject.org/files/ENCFF013WUK/@@download/ENCFF013WUK.bigBed
https://www.encodeproject.org/files/ENCFF691GXM/@@download/ENCFF691GXM.bed.gz
https://www.encodeproject.org/files/ENCFF678BWC/@@download/ENCFF678BWC.bigBed
https://www.encodeproject.org/files/ENCFF727EXM/@@download/ENCFF727EXM.bed.gz
https://www.encodeproject.org/files/ENCFF110FRT/@@download/ENCFF110FRT.bigBed
https://www.encodeproject.org/files/ENCFF899JZD/@@download/ENCFF899JZD.bigBed
https://www.encodeproject.org/files/ENCFF709GIA/@@download/ENCFF709GIA.bed.gz
https://www.encodeproject.org/files/ENCFF171VLR/@@download/ENCFF171VLR.bigBed
https://www.encodeproject.org/files/ENCFF296EHB/@@download/ENCFF296EHB.bed.gz
https://www.encodeproject.org/files/ENCFF649YGK/@@download/ENCFF649YGK.bed.gz
https://www.encodeproject.org/files/ENCFF788CVG/@@download/ENCFF788CVG.bigBed
https://www.encodeproject.org/files/ENCFF317ILQ/@@download/ENCFF317ILQ.bed.gz
https://www.encodeproject.org/files/ENCFF865BUI/@@download/ENCFF865BUI.bed.gz
https://www.encodeproject.org/files/ENCFF546AQJ/@@download/ENCFF546AQJ.bam
https://www.encodeproject.org/files/ENCFF497YWU/@@download/ENCFF497YWU.bam
https://www.encodeproject.org/files/ENCFF250MBD/@@download/ENCFF250MBD.bam
https://www.encodeproject.org/files/ENCFF143VVB/@@download/ENCFF143VVB.bam
https://www.encodeproject.org/files/ENCFF537ALB/@@download/ENCFF537ALB.bam
https://www.encodeproject.org/files/ENCFF417OBI/@@download/ENCFF417OBI.bam
https://www.encodeproject.org/files/ENCFF569MGE/@@download/ENCFF569MGE.bam
https://www.encodeproject.org/files/ENCFF588FCQ/@@download/ENCFF588FCQ.bigBed
https://www.encodeproject.org/files/ENCFF134JWA/@@download/ENCFF134JWA.bigBed
https://www.encodeproject.org/files/ENCFF386YCJ/@@download/ENCFF386YCJ.bam
https://www.encodeproject.org/files/ENCFF532UQW/@@download/ENCFF532UQW.bigWig
https://www.encodeproject.org/files/ENCFF257BKZ/@@download/ENCFF257BKZ.bigWig
https://www.encodeproject.org/files/ENCFF311ZED/@@download/ENCFF311ZED.bam
https://www.encodeproject.org/files/ENCFF861RXZ/@@download/ENCFF861RXZ.bam
https://www.encodeproject.org/files/ENCFF631VGN/@@download/ENCFF631VGN.bam
https://www.encodeproject.org/files/ENCFF028CBV/@@download/ENCFF028CBV.bigWig
https://www.encodeproject.org/files/ENCFF976QJH/@@download/ENCFF976QJH.bigWig
https://www.encodeproject.org/files/ENCFF900EVQ/@@download/ENCFF900EVQ.bam
https://www.encodeproject.org/files/ENCFF541DCN/@@download/ENCFF541DCN.bigWig
https://www.encodeproject.org/files/ENCFF281OIE/@@download/ENCFF281OIE.bigWig
https://www.encodeproject.org/files/ENCFF476XYI/@@download/ENCFF476XYI.bed.gz
https://www.encodeproject.org/files/ENCFF012PQU/@@download/ENCFF012PQU.bed.gz
https://www.encodeproject.org/files/ENCFF605BIJ/@@download/ENCFF605BIJ.bed.gz
https://www.encodeproject.org/files/ENCFF304RNQ/@@download/ENCFF304RNQ.bed.gz
https://www.encodeproject.org/files/ENCFF302DSN/@@download/ENCFF302DSN.bigBed
https://www.encodeproject.org/files/ENCFF744NZZ/@@download/ENCFF744NZZ.bigBed
https://www.encodeproject.org/files/ENCFF010YVD/@@download/ENCFF010YVD.bed.gz
https://www.encodeproject.org/files/ENCFF021QCY/@@download/ENCFF021QCY.bed.gz
https://www.encodeproject.org/files/ENCFF321MCA/@@download/ENCFF321MCA.bigBed
https://www.encodeproject.org/files/ENCFF701EBW/@@download/ENCFF701EBW.bigBed
https://www.encodeproject.org/files/ENCFF571XCX/@@download/ENCFF571XCX.bigBed
https://www.encodeproject.org/files/ENCFF885VHW/@@download/ENCFF885VHW.bed.gz
https://www.encodeproject.org/files/ENCFF153QBS/@@download/ENCFF153QBS.bigBed
https://www.encodeproject.org/files/ENCFF870YZL/@@download/ENCFF870YZL.bed.gz
https://www.encodeproject.org/files/ENCFF877TPX/@@download/ENCFF877TPX.bigBed
https://www.encodeproject.org/files/ENCFF863FDU/@@download/ENCFF863FDU.bed.gz
https://www.encodeproject.org/files/ENCFF448EGM/@@download/ENCFF448EGM.bed.gz
https://www.encodeproject.org/files/ENCFF288TQS/@@download/ENCFF288TQS.bigBed
https://www.encodeproject.org/files/ENCFF439KCB/@@download/ENCFF439KCB.bigBed
https://www.encodeproject.org/files/ENCFF165MMQ/@@download/ENCFF165MMQ.bed.gz
https://www.encodeproject.org/files/ENCFF881WQQ/@@download/ENCFF881WQQ.bed.gz
https://www.encodeproject.org/files/ENCFF586YLC/@@download/ENCFF586YLC.bigBed
https://www.encodeproject.org/files/ENCFF001PMU/@@download/ENCFF001PMU.bam
https://www.encodeproject.org/files/ENCFF001PMW/@@download/ENCFF001PMW.bigBed
https://www.encodeproject.org/files/ENCFF001PMX/@@download/ENCFF001PMX.bigBed
https://www.encodeproject.org/files/ENCFF001PMY/@@download/ENCFF001PMY.bigBed
https://www.encodeproject.org/files/ENCFF001PMZ/@@download/ENCFF001PMZ.bigBed
https://www.encodeproject.org/files/ENCFF001PNA/@@download/ENCFF001PNA.fastq.gz
https://www.encodeproject.org/files/ENCFF001PNG/@@download/ENCFF001PNG.bam
https://www.encodeproject.org/files/ENCFF001PNI/@@download/ENCFF001PNI.fastq.gz
https://www.encodeproject.org/files/ENCFF001PNK/@@download/ENCFF001PNK.bigWig
https://www.encodeproject.org/files/ENCFF001PNL/@@download/ENCFF001PNL.bigWig
https://www.encodeproject.org/files/ENCFF001YPS/@@download/ENCFF001YPS.bed.gz
https://www.encodeproject.org/files/ENCFF001YPT/@@download/ENCFF001YPT.bed.gz
https://www.encodeproject.org/files/ENCFF001YPU/@@download/ENCFF001YPU.bed.gz
https://www.encodeproject.org/files/ENCFF001YPV/@@download/ENCFF001YPV.bed.gz
https://www.encodeproject.org/files/ENCFF001PNJ/@@download/ENCFF001PNJ.fastq.gz
https://www.encodeproject.org/files/ENCFF001PNC/@@download/ENCFF001PNC.fastq.gz
https://www.encodeproject.org/files/ENCFF001PND/@@download/ENCFF001PND.fastq.gz
https://www.encodeproject.org/files/ENCFF001PNB/@@download/ENCFF001PNB.fastq.gz
https://www.encodeproject.org/files/ENCFF001PNF/@@download/ENCFF001PNF.fastq.gz
https://www.encodeproject.org/files/ENCFF001PNH/@@download/ENCFF001PNH.fastq.gz
https://www.encodeproject.org/files/ENCFF001PNE/@@download/ENCFF001PNE.fastq.gz
https://www.encodeproject.org/files/ENCFF466XAP/@@download/ENCFF466XAP.bed.gz
https://www.encodeproject.org/files/ENCFF413NVK/@@download/ENCFF413NVK.bed.gz
https://www.encodeproject.org/files/ENCFF703MXW/@@download/ENCFF703MXW.bed.gz
https://www.encodeproject.org/files/ENCFF605RYZ/@@download/ENCFF605RYZ.bigBed
https://www.encodeproject.org/files/ENCFF811GJJ/@@download/ENCFF811GJJ.bigBed
https://www.encodeproject.org/files/ENCFF199SYZ/@@download/ENCFF199SYZ.bed.gz
https://www.encodeproject.org/files/ENCFF977IFD/@@download/ENCFF977IFD.bed.gz
https://www.encodeproject.org/files/ENCFF831MGO/@@download/ENCFF831MGO.bed.gz
https://www.encodeproject.org/files/ENCFF709DNA/@@download/ENCFF709DNA.bigBed
https://www.encodeproject.org/files/ENCFF319NMZ/@@download/ENCFF319NMZ.bigBed
https://www.encodeproject.org/files/ENCFF152PRP/@@download/ENCFF152PRP.bam
https://www.encodeproject.org/files/ENCFF657BFJ/@@download/ENCFF657BFJ.bam
https://www.encodeproject.org/files/ENCFF057OWF/@@download/ENCFF057OWF.bam
https://www.encodeproject.org/files/ENCFF817ZFM/@@download/ENCFF817ZFM.bam
https://www.encodeproject.org/files/ENCFF389YBM/@@download/ENCFF389YBM.bed.gz
https://www.encodeproject.org/files/ENCFF724YBB/@@download/ENCFF724YBB.bed.gz
https://www.encodeproject.org/files/ENCFF391EDY/@@download/ENCFF391EDY.bigBed
https://www.encodeproject.org/files/ENCFF518MNK/@@download/ENCFF518MNK.bigBed
https://www.encodeproject.org/files/ENCFF091MUW/@@download/ENCFF091MUW.bed.gz
https://www.encodeproject.org/files/ENCFF486HUV/@@download/ENCFF486HUV.bed.gz
https://www.encodeproject.org/files/ENCFF183DJL/@@download/ENCFF183DJL.bigBed
https://www.encodeproject.org/files/ENCFF302KTB/@@download/ENCFF302KTB.bigBed
https://www.encodeproject.org/files/ENCFF086YQG/@@download/ENCFF086YQG.bam
https://www.encodeproject.org/files/ENCFF756DRT/@@download/ENCFF756DRT.bam
https://www.encodeproject.org/files/ENCFF227XDD/@@download/ENCFF227XDD.bigWig
https://www.encodeproject.org/files/ENCFF990XOB/@@download/ENCFF990XOB.bigWig
https://www.encodeproject.org/files/ENCFF981SFB/@@download/ENCFF981SFB.bed.gz
https://www.encodeproject.org/files/ENCFF906TLY/@@download/ENCFF906TLY.bed.gz
https://www.encodeproject.org/files/ENCFF520FGB/@@download/ENCFF520FGB.bigBed
https://www.encodeproject.org/files/ENCFF123TGI/@@download/ENCFF123TGI.bigBed
https://www.encodeproject.org/files/ENCFF112LLM/@@download/ENCFF112LLM.bed.gz
https://www.encodeproject.org/files/ENCFF587BGU/@@download/ENCFF587BGU.bed.gz
https://www.encodeproject.org/files/ENCFF500PMS/@@download/ENCFF500PMS.bigBed
https://www.encodeproject.org/files/ENCFF789GPC/@@download/ENCFF789GPC.bigBed
https://www.encodeproject.org/files/ENCFF001PMK/@@download/ENCFF001PMK.bam
https://www.encodeproject.org/files/ENCFF001PML/@@download/ENCFF001PML.bigBed
https://www.encodeproject.org/files/ENCFF001PMM/@@download/ENCFF001PMM.bigBed
https://www.encodeproject.org/files/ENCFF001PMN/@@download/ENCFF001PMN.bigBed
https://www.encodeproject.org/files/ENCFF001PMO/@@download/ENCFF001PMO.bigBed
https://www.encodeproject.org/files/ENCFF001PMP/@@download/ENCFF001PMP.fastq.gz
https://www.encodeproject.org/files/ENCFF001PMR/@@download/ENCFF001PMR.bigWig
https://www.encodeproject.org/files/ENCFF001PMS/@@download/ENCFF001PMS.bam
https://www.encodeproject.org/files/ENCFF001PMT/@@download/ENCFF001PMT.bigWig
https://www.encodeproject.org/files/ENCFF001PNR/@@download/ENCFF001PNR.fastq.gz
https://www.encodeproject.org/files/ENCFF001YPO/@@download/ENCFF001YPO.bed.gz
https://www.encodeproject.org/files/ENCFF001YPP/@@download/ENCFF001YPP.bed.gz
https://www.encodeproject.org/files/ENCFF001YPQ/@@download/ENCFF001YPQ.bed.gz
https://www.encodeproject.org/files/ENCFF001YPR/@@download/ENCFF001YPR.bed.gz
https://www.encodeproject.org/files/ENCFF001PMQ/@@download/ENCFF001PMQ.fastq.gz
https://www.encodeproject.org/files/ENCFF870UDT/@@download/ENCFF870UDT.bed.gz
https://www.encodeproject.org/files/ENCFF415WUE/@@download/ENCFF415WUE.bed.gz
https://www.encodeproject.org/files/ENCFF693KYZ/@@download/ENCFF693KYZ.bed.gz
https://www.encodeproject.org/files/ENCFF546EFE/@@download/ENCFF546EFE.bigBed
https://www.encodeproject.org/files/ENCFF181GLY/@@download/ENCFF181GLY.bigBed
https://www.encodeproject.org/files/ENCFF903RJJ/@@download/ENCFF903RJJ.bed.gz
https://www.encodeproject.org/files/ENCFF936ZNK/@@download/ENCFF936ZNK.bed.gz
https://www.encodeproject.org/files/ENCFF382ANK/@@download/ENCFF382ANK.bed.gz
https://www.encodeproject.org/files/ENCFF215DZU/@@download/ENCFF215DZU.bigBed
https://www.encodeproject.org/files/ENCFF527RBQ/@@download/ENCFF527RBQ.bigBed
https://www.encodeproject.org/files/ENCFF516NSV/@@download/ENCFF516NSV.bam
https://www.encodeproject.org/files/ENCFF587QWX/@@download/ENCFF587QWX.bam
https://www.encodeproject.org/files/ENCFF938HZO/@@download/ENCFF938HZO.bam
https://www.encodeproject.org/files/ENCFF793TTN/@@download/ENCFF793TTN.bam
https://www.encodeproject.org/files/ENCFF364XMO/@@download/ENCFF364XMO.bed.gz
https://www.encodeproject.org/files/ENCFF960CAM/@@download/ENCFF960CAM.bed.gz
https://www.encodeproject.org/files/ENCFF400GFW/@@download/ENCFF400GFW.bigBed
https://www.encodeproject.org/files/ENCFF369MSI/@@download/ENCFF369MSI.bed.gz
https://www.encodeproject.org/files/ENCFF327VNV/@@download/ENCFF327VNV.bigBed
https://www.encodeproject.org/files/ENCFF070ZRI/@@download/ENCFF070ZRI.bed.gz
https://www.encodeproject.org/files/ENCFF192OMN/@@download/ENCFF192OMN.bigBed
https://www.encodeproject.org/files/ENCFF987ATX/@@download/ENCFF987ATX.bigBed
https://www.encodeproject.org/files/ENCFF082CPY/@@download/ENCFF082CPY.bam
https://www.encodeproject.org/files/ENCFF140XHO/@@download/ENCFF140XHO.bam
https://www.encodeproject.org/files/ENCFF037VPV/@@download/ENCFF037VPV.bigWig
https://www.encodeproject.org/files/ENCFF291UZJ/@@download/ENCFF291UZJ.bigWig
https://www.encodeproject.org/files/ENCFF682BUK/@@download/ENCFF682BUK.bed.gz
https://www.encodeproject.org/files/ENCFF499MNV/@@download/ENCFF499MNV.bigBed
https://www.encodeproject.org/files/ENCFF663LBP/@@download/ENCFF663LBP.bed.gz
https://www.encodeproject.org/files/ENCFF147CJE/@@download/ENCFF147CJE.bigBed
https://www.encodeproject.org/files/ENCFF945CPQ/@@download/ENCFF945CPQ.bed.gz
https://www.encodeproject.org/files/ENCFF103UQE/@@download/ENCFF103UQE.bigBed
https://www.encodeproject.org/files/ENCFF406JKE/@@download/ENCFF406JKE.bed.gz
https://www.encodeproject.org/files/ENCFF143WWI/@@download/ENCFF143WWI.bigBed
https://www.encodeproject.org/files/ENCFF378VNZ/@@download/ENCFF378VNZ.bed.gz
https://www.encodeproject.org/files/ENCFF788XCL/@@download/ENCFF788XCL.bed.gz
https://www.encodeproject.org/files/ENCFF080STQ/@@download/ENCFF080STQ.bed.gz
https://www.encodeproject.org/files/ENCFF691HVO/@@download/ENCFF691HVO.bigBed
https://www.encodeproject.org/files/ENCFF412RVK/@@download/ENCFF412RVK.bigBed
https://www.encodeproject.org/files/ENCFF680SCB/@@download/ENCFF680SCB.bed.gz
https://www.encodeproject.org/files/ENCFF094TNO/@@download/ENCFF094TNO.bed.gz
https://www.encodeproject.org/files/ENCFF621NZS/@@download/ENCFF621NZS.bed.gz
https://www.encodeproject.org/files/ENCFF504AQK/@@download/ENCFF504AQK.bigBed
https://www.encodeproject.org/files/ENCFF957CCS/@@download/ENCFF957CCS.bigBed
https://www.encodeproject.org/files/ENCFF806MFR/@@download/ENCFF806MFR.fastq.gz
https://www.encodeproject.org/files/ENCFF160QCA/@@download/ENCFF160QCA.fastq.gz
https://www.encodeproject.org/files/ENCFF128JEO/@@download/ENCFF128JEO.fastq.gz
https://www.encodeproject.org/files/ENCFF773VRT/@@download/ENCFF773VRT.fastq.gz
https://www.encodeproject.org/files/ENCFF249DLV/@@download/ENCFF249DLV.fastq.gz
https://www.encodeproject.org/files/ENCFF988RMK/@@download/ENCFF988RMK.fastq.gz
https://www.encodeproject.org/files/ENCFF097AJI/@@download/ENCFF097AJI.fastq.gz
https://www.encodeproject.org/files/ENCFF544RRN/@@download/ENCFF544RRN.fastq.gz
https://www.encodeproject.org/files/ENCFF763CQW/@@download/ENCFF763CQW.fastq.gz
https://www.encodeproject.org/files/ENCFF592SGY/@@download/ENCFF592SGY.fastq.gz
https://www.encodeproject.org/files/ENCFF017ZHS/@@download/ENCFF017ZHS.bigWig
https://www.encodeproject.org/files/ENCFF402QZH/@@download/ENCFF402QZH.bed.gz
https://www.encodeproject.org/files/ENCFF246ROM/@@download/ENCFF246ROM.bam
https://www.encodeproject.org/files/ENCFF124XGH/@@download/ENCFF124XGH.bigBed
https://www.encodeproject.org/files/ENCFF436PMD/@@download/ENCFF436PMD.bam
https://www.encodeproject.org/files/ENCFF687VMF/@@download/ENCFF687VMF.bam
https://www.encodeproject.org/files/ENCFF658LUU/@@download/ENCFF658LUU.bigBed
https://www.encodeproject.org/files/ENCFF507OPQ/@@download/ENCFF507OPQ.bed.gz
https://www.encodeproject.org/files/ENCFF116PEU/@@download/ENCFF116PEU.bigBed
https://www.encodeproject.org/files/ENCFF512UHE/@@download/ENCFF512UHE.bed.gz
https://www.encodeproject.org/files/ENCFF408OTY/@@download/ENCFF408OTY.fastq.gz
https://www.encodeproject.org/files/ENCFF316EDT/@@download/ENCFF316EDT.fastq.gz
https://www.encodeproject.org/files/ENCFF066VLB/@@download/ENCFF066VLB.fastq.gz
https://www.encodeproject.org/files/ENCFF559HIT/@@download/ENCFF559HIT.fastq.gz
https://www.encodeproject.org/files/ENCFF124IQQ/@@download/ENCFF124IQQ.bam
https://www.encodeproject.org/files/ENCFF029RZA/@@download/ENCFF029RZA.bam
https://www.encodeproject.org/files/ENCFF496OKD/@@download/ENCFF496OKD.bam
https://www.encodeproject.org/files/ENCFF556LPT/@@download/ENCFF556LPT.bam
https://www.encodeproject.org/files/ENCFF417SAZ/@@download/ENCFF417SAZ.bigWig
https://www.encodeproject.org/files/ENCFF362CMN/@@download/ENCFF362CMN.bigWig
https://www.encodeproject.org/files/ENCFF387BEQ/@@download/ENCFF387BEQ.bed.gz
https://www.encodeproject.org/files/ENCFF251HWU/@@download/ENCFF251HWU.bed.gz
https://www.encodeproject.org/files/ENCFF151ROX/@@download/ENCFF151ROX.bigBed
https://www.encodeproject.org/files/ENCFF575ZWK/@@download/ENCFF575ZWK.bigBed
https://www.encodeproject.org/files/ENCFF611FXG/@@download/ENCFF611FXG.bed.gz
https://www.encodeproject.org/files/ENCFF773NMD/@@download/ENCFF773NMD.bed.gz
https://www.encodeproject.org/files/ENCFF854WXC/@@download/ENCFF854WXC.bigBed
https://www.encodeproject.org/files/ENCFF259GXV/@@download/ENCFF259GXV.bigBed
https://www.encodeproject.org/files/ENCFF001PYI/@@download/ENCFF001PYI.bigBed
https://www.encodeproject.org/files/ENCFF001PYJ/@@download/ENCFF001PYJ.bigBed
https://www.encodeproject.org/files/ENCFF001PYK/@@download/ENCFF001PYK.bigBed
https://www.encodeproject.org/files/ENCFF001PYM/@@download/ENCFF001PYM.bigBed
https://www.encodeproject.org/files/ENCFF001PYN/@@download/ENCFF001PYN.fastq.gz
https://www.encodeproject.org/files/ENCFF001PYP/@@download/ENCFF001PYP.fastq.gz
https://www.encodeproject.org/files/ENCFF001PYR/@@download/ENCFF001PYR.bigWig
https://www.encodeproject.org/files/ENCFF001PYS/@@download/ENCFF001PYS.bigWig
https://www.encodeproject.org/files/ENCFF001PYT/@@download/ENCFF001PYT.bam
https://www.encodeproject.org/files/ENCFF001PZH/@@download/ENCFF001PZH.bam
https://www.encodeproject.org/files/ENCFF001YTE/@@download/ENCFF001YTE.bed.gz
https://www.encodeproject.org/files/ENCFF001YTF/@@download/ENCFF001YTF.bed.gz
https://www.encodeproject.org/files/ENCFF001YTG/@@download/ENCFF001YTG.bed.gz
https://www.encodeproject.org/files/ENCFF001YTH/@@download/ENCFF001YTH.bed.gz
https://www.encodeproject.org/files/ENCFF001PYO/@@download/ENCFF001PYO.fastq.gz
https://www.encodeproject.org/files/ENCFF001PYQ/@@download/ENCFF001PYQ.fastq.gz
https://www.encodeproject.org/files/ENCFF928JWK/@@download/ENCFF928JWK.bed.gz
https://www.encodeproject.org/files/ENCFF802HZR/@@download/ENCFF802HZR.bed.gz
https://www.encodeproject.org/files/ENCFF839XRY/@@download/ENCFF839XRY.bed.gz
https://www.encodeproject.org/files/ENCFF740QBP/@@download/ENCFF740QBP.bigBed
https://www.encodeproject.org/files/ENCFF751KGJ/@@download/ENCFF751KGJ.bigBed
https://www.encodeproject.org/files/ENCFF380MSB/@@download/ENCFF380MSB.bed.gz
https://www.encodeproject.org/files/ENCFF090UNB/@@download/ENCFF090UNB.bed.gz
https://www.encodeproject.org/files/ENCFF174SEJ/@@download/ENCFF174SEJ.bed.gz
https://www.encodeproject.org/files/ENCFF565JME/@@download/ENCFF565JME.bigBed
https://www.encodeproject.org/files/ENCFF620TGO/@@download/ENCFF620TGO.bigBed
https://www.encodeproject.org/files/ENCFF813ZYZ/@@download/ENCFF813ZYZ.bam
https://www.encodeproject.org/files/ENCFF405CLD/@@download/ENCFF405CLD.bam
https://www.encodeproject.org/files/ENCFF939DOE/@@download/ENCFF939DOE.bam
https://www.encodeproject.org/files/ENCFF102LVI/@@download/ENCFF102LVI.bam
https://www.encodeproject.org/files/ENCFF313KOW/@@download/ENCFF313KOW.bed.gz
https://www.encodeproject.org/files/ENCFF447EPF/@@download/ENCFF447EPF.bed.gz
https://www.encodeproject.org/files/ENCFF876TJI/@@download/ENCFF876TJI.bigBed
https://www.encodeproject.org/files/ENCFF644QMD/@@download/ENCFF644QMD.bed.gz
https://www.encodeproject.org/files/ENCFF893AKE/@@download/ENCFF893AKE.bigBed
https://www.encodeproject.org/files/ENCFF065USK/@@download/ENCFF065USK.bed.gz
https://www.encodeproject.org/files/ENCFF292GHR/@@download/ENCFF292GHR.bigBed
https://www.encodeproject.org/files/ENCFF370KMQ/@@download/ENCFF370KMQ.bigBed
https://www.encodeproject.org/files/ENCFF623FBG/@@download/ENCFF623FBG.bam
https://www.encodeproject.org/files/ENCFF448IIY/@@download/ENCFF448IIY.bam
https://www.encodeproject.org/files/ENCFF731YAA/@@download/ENCFF731YAA.bigWig
https://www.encodeproject.org/files/ENCFF687OBD/@@download/ENCFF687OBD.bigWig
https://www.encodeproject.org/files/ENCFF894SFT/@@download/ENCFF894SFT.bed.gz
https://www.encodeproject.org/files/ENCFF446YUT/@@download/ENCFF446YUT.bigBed
https://www.encodeproject.org/files/ENCFF093TDT/@@download/ENCFF093TDT.bed.gz
https://www.encodeproject.org/files/ENCFF951GCL/@@download/ENCFF951GCL.bigBed
https://www.encodeproject.org/files/ENCFF692OCU/@@download/ENCFF692OCU.bed.gz
https://www.encodeproject.org/files/ENCFF450ZYC/@@download/ENCFF450ZYC.bed.gz
https://www.encodeproject.org/files/ENCFF392DJB/@@download/ENCFF392DJB.bigBed
https://www.encodeproject.org/files/ENCFF079YJP/@@download/ENCFF079YJP.bigBed
https://www.encodeproject.org/files/ENCFF001PLB/@@download/ENCFF001PLB.bam
https://www.encodeproject.org/files/ENCFF001PLC/@@download/ENCFF001PLC.bigBed
https://www.encodeproject.org/files/ENCFF001PLD/@@download/ENCFF001PLD.bigBed
https://www.encodeproject.org/files/ENCFF001PLE/@@download/ENCFF001PLE.bigBed
https://www.encodeproject.org/files/ENCFF001PLF/@@download/ENCFF001PLF.bigBed
https://www.encodeproject.org/files/ENCFF001PLG/@@download/ENCFF001PLG.fastq.gz
https://www.encodeproject.org/files/ENCFF001PLI/@@download/ENCFF001PLI.bigWig
https://www.encodeproject.org/files/ENCFF001PLK/@@download/ENCFF001PLK.bigWig
https://www.encodeproject.org/files/ENCFF001PLL/@@download/ENCFF001PLL.bam
https://www.encodeproject.org/files/ENCFF001PLY/@@download/ENCFF001PLY.fastq.gz
https://www.encodeproject.org/files/ENCFF001YPC/@@download/ENCFF001YPC.bed.gz
https://www.encodeproject.org/files/ENCFF001YPD/@@download/ENCFF001YPD.bed.gz
https://www.encodeproject.org/files/ENCFF001YPE/@@download/ENCFF001YPE.bed.gz
https://www.encodeproject.org/files/ENCFF001YPF/@@download/ENCFF001YPF.bed.gz
https://www.encodeproject.org/files/ENCFF001PLH/@@download/ENCFF001PLH.fastq.gz
https://www.encodeproject.org/files/ENCFF859JCS/@@download/ENCFF859JCS.bed.gz
https://www.encodeproject.org/files/ENCFF195BJK/@@download/ENCFF195BJK.bed.gz
https://www.encodeproject.org/files/ENCFF457ZCD/@@download/ENCFF457ZCD.bed.gz
https://www.encodeproject.org/files/ENCFF661FAQ/@@download/ENCFF661FAQ.bigBed
https://www.encodeproject.org/files/ENCFF202YQB/@@download/ENCFF202YQB.bigBed
https://www.encodeproject.org/files/ENCFF060FIT/@@download/ENCFF060FIT.bed.gz
https://www.encodeproject.org/files/ENCFF463TKP/@@download/ENCFF463TKP.bed.gz
https://www.encodeproject.org/files/ENCFF727OFC/@@download/ENCFF727OFC.bed.gz
https://www.encodeproject.org/files/ENCFF265CXQ/@@download/ENCFF265CXQ.bigBed
https://www.encodeproject.org/files/ENCFF807TTF/@@download/ENCFF807TTF.bigBed
https://www.encodeproject.org/files/ENCFF624SQL/@@download/ENCFF624SQL.bam
https://www.encodeproject.org/files/ENCFF427NVW/@@download/ENCFF427NVW.bam
https://www.encodeproject.org/files/ENCFF339GCG/@@download/ENCFF339GCG.bam
https://www.encodeproject.org/files/ENCFF241NSM/@@download/ENCFF241NSM.bam
https://www.encodeproject.org/files/ENCFF379VIC/@@download/ENCFF379VIC.bed.gz
https://www.encodeproject.org/files/ENCFF693MQY/@@download/ENCFF693MQY.bed.gz
https://www.encodeproject.org/files/ENCFF191GDL/@@download/ENCFF191GDL.bigBed
https://www.encodeproject.org/files/ENCFF182UAQ/@@download/ENCFF182UAQ.bigBed
https://www.encodeproject.org/files/ENCFF541IHT/@@download/ENCFF541IHT.bed.gz
https://www.encodeproject.org/files/ENCFF559XFF/@@download/ENCFF559XFF.bed.gz
https://www.encodeproject.org/files/ENCFF860IKN/@@download/ENCFF860IKN.bigBed
https://www.encodeproject.org/files/ENCFF944TDL/@@download/ENCFF944TDL.bigBed
https://www.encodeproject.org/files/ENCFF315TTD/@@download/ENCFF315TTD.bam
https://www.encodeproject.org/files/ENCFF535FCS/@@download/ENCFF535FCS.bam
https://www.encodeproject.org/files/ENCFF837OUY/@@download/ENCFF837OUY.bigWig
https://www.encodeproject.org/files/ENCFF071QZM/@@download/ENCFF071QZM.bigWig
https://www.encodeproject.org/files/ENCFF944NYP/@@download/ENCFF944NYP.bed.gz
https://www.encodeproject.org/files/ENCFF562AKI/@@download/ENCFF562AKI.bed.gz
https://www.encodeproject.org/files/ENCFF677BHX/@@download/ENCFF677BHX.bigBed
https://www.encodeproject.org/files/ENCFF343KIC/@@download/ENCFF343KIC.bigBed
https://www.encodeproject.org/files/ENCFF969UIF/@@download/ENCFF969UIF.bed.gz
https://www.encodeproject.org/files/ENCFF462NPW/@@download/ENCFF462NPW.bigBed
https://www.encodeproject.org/files/ENCFF297NUW/@@download/ENCFF297NUW.bed.gz
https://www.encodeproject.org/files/ENCFF302RUU/@@download/ENCFF302RUU.bigBed
https://www.encodeproject.org/files/ENCFF001POQ/@@download/ENCFF001POQ.bigBed
https://www.encodeproject.org/files/ENCFF001POR/@@download/ENCFF001POR.bigBed
https://www.encodeproject.org/files/ENCFF001POS/@@download/ENCFF001POS.bigBed
https://www.encodeproject.org/files/ENCFF001POT/@@download/ENCFF001POT.bigBed
https://www.encodeproject.org/files/ENCFF001POU/@@download/ENCFF001POU.fastq.gz
https://www.encodeproject.org/files/ENCFF001POX/@@download/ENCFF001POX.bam
https://www.encodeproject.org/files/ENCFF001PPD/@@download/ENCFF001PPD.fastq.gz
https://www.encodeproject.org/files/ENCFF001PPI/@@download/ENCFF001PPI.bigWig
https://www.encodeproject.org/files/ENCFF001PPJ/@@download/ENCFF001PPJ.bigWig
https://www.encodeproject.org/files/ENCFF001PPK/@@download/ENCFF001PPK.bam
https://www.encodeproject.org/files/ENCFF001YQE/@@download/ENCFF001YQE.bed.gz
https://www.encodeproject.org/files/ENCFF001YQF/@@download/ENCFF001YQF.bed.gz
https://www.encodeproject.org/files/ENCFF001YQG/@@download/ENCFF001YQG.bed.gz
https://www.encodeproject.org/files/ENCFF001YQH/@@download/ENCFF001YQH.bed.gz
https://www.encodeproject.org/files/ENCFF001PPH/@@download/ENCFF001PPH.fastq.gz
https://www.encodeproject.org/files/ENCFF001PPC/@@download/ENCFF001PPC.fastq.gz
https://www.encodeproject.org/files/ENCFF001PPG/@@download/ENCFF001PPG.fastq.gz
https://www.encodeproject.org/files/ENCFF001POY/@@download/ENCFF001POY.fastq.gz
https://www.encodeproject.org/files/ENCFF001PPA/@@download/ENCFF001PPA.fastq.gz
https://www.encodeproject.org/files/ENCFF001POV/@@download/ENCFF001POV.fastq.gz
https://www.encodeproject.org/files/ENCFF001POW/@@download/ENCFF001POW.fastq.gz
https://www.encodeproject.org/files/ENCFF001POZ/@@download/ENCFF001POZ.fastq.gz
https://www.encodeproject.org/files/ENCFF001PPB/@@download/ENCFF001PPB.fastq.gz
https://www.encodeproject.org/files/ENCFF001PPF/@@download/ENCFF001PPF.fastq.gz
https://www.encodeproject.org/files/ENCFF950VIV/@@download/ENCFF950VIV.bed.gz
https://www.encodeproject.org/files/ENCFF702LNZ/@@download/ENCFF702LNZ.bed.gz
https://www.encodeproject.org/files/ENCFF968QCB/@@download/ENCFF968QCB.bed.gz
https://www.encodeproject.org/files/ENCFF846NSV/@@download/ENCFF846NSV.bigBed
https://www.encodeproject.org/files/ENCFF671ZUF/@@download/ENCFF671ZUF.bigBed
https://www.encodeproject.org/files/ENCFF333UBP/@@download/ENCFF333UBP.bed.gz
https://www.encodeproject.org/files/ENCFF511EWS/@@download/ENCFF511EWS.bed.gz
https://www.encodeproject.org/files/ENCFF063XGT/@@download/ENCFF063XGT.bed.gz
https://www.encodeproject.org/files/ENCFF311WGM/@@download/ENCFF311WGM.bigBed
https://www.encodeproject.org/files/ENCFF646YSH/@@download/ENCFF646YSH.bigBed
https://www.encodeproject.org/files/ENCFF816CEA/@@download/ENCFF816CEA.bam
https://www.encodeproject.org/files/ENCFF290QOH/@@download/ENCFF290QOH.bam
https://www.encodeproject.org/files/ENCFF827FZX/@@download/ENCFF827FZX.bam
https://www.encodeproject.org/files/ENCFF101XOD/@@download/ENCFF101XOD.bam
https://www.encodeproject.org/files/ENCFF507GMY/@@download/ENCFF507GMY.bed.gz
https://www.encodeproject.org/files/ENCFF964HVX/@@download/ENCFF964HVX.bed.gz
https://www.encodeproject.org/files/ENCFF886JSZ/@@download/ENCFF886JSZ.bigBed
https://www.encodeproject.org/files/ENCFF419KIW/@@download/ENCFF419KIW.bed.gz
https://www.encodeproject.org/files/ENCFF616LIS/@@download/ENCFF616LIS.bigBed
https://www.encodeproject.org/files/ENCFF258GVY/@@download/ENCFF258GVY.bed.gz
https://www.encodeproject.org/files/ENCFF738PAO/@@download/ENCFF738PAO.bigBed
https://www.encodeproject.org/files/ENCFF664XNU/@@download/ENCFF664XNU.bigBed
https://www.encodeproject.org/files/ENCFF754NIF/@@download/ENCFF754NIF.bam
https://www.encodeproject.org/files/ENCFF595WSC/@@download/ENCFF595WSC.bam
https://www.encodeproject.org/files/ENCFF906XJY/@@download/ENCFF906XJY.bigWig
https://www.encodeproject.org/files/ENCFF852JKE/@@download/ENCFF852JKE.bigWig
https://www.encodeproject.org/files/ENCFF912RSC/@@download/ENCFF912RSC.bed.gz
https://www.encodeproject.org/files/ENCFF854GCQ/@@download/ENCFF854GCQ.bed.gz
https://www.encodeproject.org/files/ENCFF317EZC/@@download/ENCFF317EZC.bigBed
https://www.encodeproject.org/files/ENCFF963PVS/@@download/ENCFF963PVS.bigBed
https://www.encodeproject.org/files/ENCFF914GRT/@@download/ENCFF914GRT.bed.gz
https://www.encodeproject.org/files/ENCFF930AJA/@@download/ENCFF930AJA.bed.gz
https://www.encodeproject.org/files/ENCFF142YVS/@@download/ENCFF142YVS.bigBed
https://www.encodeproject.org/files/ENCFF301UUY/@@download/ENCFF301UUY.bigBed
https://www.encodeproject.org/files/ENCFF020CKO/@@download/ENCFF020CKO.fastq.gz
https://www.encodeproject.org/files/ENCFF537UNB/@@download/ENCFF537UNB.fastq.gz
https://www.encodeproject.org/files/ENCFF784LNB/@@download/ENCFF784LNB.fastq.gz
https://www.encodeproject.org/files/ENCFF923SES/@@download/ENCFF923SES.bam
https://www.encodeproject.org/files/ENCFF256UUX/@@download/ENCFF256UUX.bam
https://www.encodeproject.org/files/ENCFF782CWT/@@download/ENCFF782CWT.bed.gz
https://www.encodeproject.org/files/ENCFF970XOH/@@download/ENCFF970XOH.bed.gz
https://www.encodeproject.org/files/ENCFF658YDZ/@@download/ENCFF658YDZ.bam
https://www.encodeproject.org/files/ENCFF462LMD/@@download/ENCFF462LMD.bigWig
https://www.encodeproject.org/files/ENCFF481JDE/@@download/ENCFF481JDE.bed.gz
https://www.encodeproject.org/files/ENCFF229DHD/@@download/ENCFF229DHD.bigBed
https://www.encodeproject.org/files/ENCFF878DYP/@@download/ENCFF878DYP.bigBed
https://www.encodeproject.org/files/ENCFF027GEK/@@download/ENCFF027GEK.fastq.gz
https://www.encodeproject.org/files/ENCFF643GBH/@@download/ENCFF643GBH.fastq.gz
https://www.encodeproject.org/files/ENCFF228MJD/@@download/ENCFF228MJD.fastq.gz
https://www.encodeproject.org/files/ENCFF019MUX/@@download/ENCFF019MUX.bam
https://www.encodeproject.org/files/ENCFF015REF/@@download/ENCFF015REF.bigWig
https://www.encodeproject.org/files/ENCFF395CIX/@@download/ENCFF395CIX.bam
https://www.encodeproject.org/files/ENCFF487INF/@@download/ENCFF487INF.bam
https://www.encodeproject.org/files/ENCFF181DLK/@@download/ENCFF181DLK.bed.gz
https://www.encodeproject.org/files/ENCFF490EMJ/@@download/ENCFF490EMJ.bigBed
https://www.encodeproject.org/files/ENCFF185ETB/@@download/ENCFF185ETB.bed.gz
https://www.encodeproject.org/files/ENCFF591HZU/@@download/ENCFF591HZU.bed.gz
https://www.encodeproject.org/files/ENCFF886INO/@@download/ENCFF886INO.bigBed
https://www.encodeproject.org/files/ENCFF609WQX/@@download/ENCFF609WQX.bed.gz
https://www.encodeproject.org/files/ENCFF373GRY/@@download/ENCFF373GRY.bed.gz
https://www.encodeproject.org/files/ENCFF314HZI/@@download/ENCFF314HZI.bed.gz
https://www.encodeproject.org/files/ENCFF936GEC/@@download/ENCFF936GEC.bigBed
https://www.encodeproject.org/files/ENCFF887VJL/@@download/ENCFF887VJL.bigBed
https://www.encodeproject.org/files/ENCFF300FCU/@@download/ENCFF300FCU.bed.gz
https://www.encodeproject.org/files/ENCFF074AYW/@@download/ENCFF074AYW.bed.gz
https://www.encodeproject.org/files/ENCFF234HKT/@@download/ENCFF234HKT.bed.gz
https://www.encodeproject.org/files/ENCFF645JGX/@@download/ENCFF645JGX.bigBed
https://www.encodeproject.org/files/ENCFF612ILN/@@download/ENCFF612ILN.bigBed
https://www.encodeproject.org/files/ENCFF003BTS/@@download/ENCFF003BTS.fastq.gz
https://www.encodeproject.org/files/ENCFF781DID/@@download/ENCFF781DID.fastq.gz
https://www.encodeproject.org/files/ENCFF087MOX/@@download/ENCFF087MOX.fastq.gz
https://www.encodeproject.org/files/ENCFF890DEI/@@download/ENCFF890DEI.fastq.gz
https://www.encodeproject.org/files/ENCFF893KNS/@@download/ENCFF893KNS.fastq.gz
https://www.encodeproject.org/files/ENCFF457PCG/@@download/ENCFF457PCG.fastq.gz
https://www.encodeproject.org/files/ENCFF448EMZ/@@download/ENCFF448EMZ.fastq.gz
https://www.encodeproject.org/files/ENCFF042HFB/@@download/ENCFF042HFB.fastq.gz
https://www.encodeproject.org/files/ENCFF455DAX/@@download/ENCFF455DAX.bam
https://www.encodeproject.org/files/ENCFF212YHD/@@download/ENCFF212YHD.bam
https://www.encodeproject.org/files/ENCFF109VGU/@@download/ENCFF109VGU.bam
https://www.encodeproject.org/files/ENCFF525BJI/@@download/ENCFF525BJI.bam
https://www.encodeproject.org/files/ENCFF773UVA/@@download/ENCFF773UVA.bigWig
https://www.encodeproject.org/files/ENCFF598BTX/@@download/ENCFF598BTX.bigBed
https://www.encodeproject.org/files/ENCFF197TQR/@@download/ENCFF197TQR.bigWig
https://www.encodeproject.org/files/ENCFF530APW/@@download/ENCFF530APW.bigBed
https://www.encodeproject.org/files/ENCFF115VGP/@@download/ENCFF115VGP.bed.gz
https://www.encodeproject.org/files/ENCFF314XNP/@@download/ENCFF314XNP.bed.gz
https://www.encodeproject.org/files/ENCFF940CMN/@@download/ENCFF940CMN.bigBed
https://www.encodeproject.org/files/ENCFF359OWP/@@download/ENCFF359OWP.bed.gz
https://www.encodeproject.org/files/ENCFF452RIM/@@download/ENCFF452RIM.bed.gz
https://www.encodeproject.org/files/ENCFF318NAU/@@download/ENCFF318NAU.bigBed
https://www.encodeproject.org/files/ENCFF297GOD/@@download/ENCFF297GOD.bed.gz
https://www.encodeproject.org/files/ENCFF299KIE/@@download/ENCFF299KIE.bed.gz
https://www.encodeproject.org/files/ENCFF416URY/@@download/ENCFF416URY.bed.gz
https://www.encodeproject.org/files/ENCFF381AFF/@@download/ENCFF381AFF.bigBed
https://www.encodeproject.org/files/ENCFF867ZVS/@@download/ENCFF867ZVS.bigBed
https://www.encodeproject.org/files/ENCFF062YSP/@@download/ENCFF062YSP.bed.gz
[truncated: 955 more rows]
