# Supplementary material for: Global chromatin landscapes identify candidate noncoding modifiers of cardiac rhythm
Source: J Clin Invest. 2023 Feb 1;133(3):e153635. doi: 10.1172/JCI153635 (PMC9888383; doi:10.1172/JCI153635)
Supplement: Supplemental table 4 [file jci-133-153635-s061.xlsx]

## Sheet: Sheet1
Binding site	Forward	Reverse
Cav1 +17.5kbp	GTCTGTTCTCTGTCACCAGTTT	CTGAGCACCTCTTGATTCCTT
Myh6+623bp	CTCACTGGGAGATTGCTTACTT	ACGTGTTTCTCACTCCACTG
Actb-13kbp	CACACAGTTTCCACACAACTTC	GGCCAGGCAGTGTCTTC
Prox1 TSS	TCCGCTCCACAACAAGATTTA	TCCTCACAAGTTCTCTTGCC
Wasf2-80bp	GGCAGCCAGTATTTAGCTGTA	TGGTGATACACACCTGTAATCC
Stard7-20bp	GTCCGAGGGTCACTCTCTA	GCGCAACCTAACTTGTTTGTTC
Nr3c1-30bp	GGGAGCTAAGGATTCTTTGGAG	TGGGAGTTACCTAAAGGGTTTATT
Tnnt1-18bp	ACTGGATGGAGCCAGAGTA	CCCAAAGATATCAGTGTGAAGAAC
